# Supplementary material for: A Dynamic Transcriptional Analysis Reveals IL-6 Axis as a Prominent Mediator of Surgical Acute Response in Non-ischemic Mouse Heart
Source: Front Physiol. 2019 Oct 31;10:1370. doi: 10.3389/fphys.2019.01370 (PMC6836931; doi:10.3389/fphys.2019.01370)
Supplement: Supplementary file 2 [file Table_1.XLSX]

## Sheet: Sheet1
UCSC_ID	ref.geneSymbol	padj
uc008jfl.1	Lcn2	2.35473e-83
uc007oxg.1	Serpina3n	3.38486e-65
uc009oco.1	Mmp3	5.94675e-56
uc009myh.2	Mmp15	4.77179e-38
uc008gad.1	Syt12	1.04242e-37
uc008ybg.2	Cxcl5	4.9571e-36
uc007cyg.2	Prg4	7.50058e-35
uc008ybj.2	Cxcl3	8.72132e-35
uc008ybl.2	Cxcl1	8.13256e-33
uc007erg.2	Arg1	3.376e-32
uc009flk.1	Fosb	1.14388e-27
uc008dbb.1	Lrg1	1.42915e-25
uc009gpj.1	Lrrc4b	1.08106e-23
uc008qvw.2	Chil3	1.14404e-23
uc008qed.1	Sprr1a	1.29235e-22
uc008reo.2	Gclm	4.85214e-22
uc009mhc.2	Hmox1	3.63211e-21
uc009rfl.1	Gm28979	1.17938e-20
uc007kpm.1	Ccl6	1.65211e-20
uc008lpz.2	Actc1	1.74919e-20
uc009lkz.2	Gm16793	6.64052e-20
uc007dhz.2	Selp	8.87495e-20
uc008gsm.1	Ms4a6d	2.45922e-18
uc008jfs.1	Fam102a	2.83456e-17
uc012hdh.1	Ccr2	5.72646e-17
uc008evt.1	Cdo1	9.6778e-17
uc009lhb.1	Star	1.34779e-16
uc007rym.2	Emb	1.71513e-16
uc008gsh.2	Ms4a6c	1.71513e-16
uc008ycv.2	Cxcl9	2.26429e-16
uc008pla.1	Ptx3	2.65672e-16
uc009lmk.1	Msr1	4.17977e-16
uc009qox.2	Aldh1a2	4.17977e-16
uc009mvv.1	Mt2	4.89308e-16
uc007jbw.2	2210407C18Rik	8.44856e-16
uc008sxh.2	Tmem38b	1.57765e-15
uc008hna.1	Ankrd2	1.79307e-15
uc009sdb.1	Trak1	2.68855e-15
uc009djn.1	Plxnd1	5.30163e-15
uc007ywn.2	Lrrc15	8.86017e-15
uc009rbf.1	Paqr9	1.10893e-14
uc012elo.1	Gpnmb	1.45033e-14
uc009das.1	Lmod3	1.76651e-14
uc009kau.2	Htra1	1.80344e-14
uc008aih.2	Rps6ka2	2.09704e-14
uc008gro.1	Ms4a8a	3.62438e-14
uc007kmp.1	Ccl2	7.8684e-14
uc009ilo.1	Gdpd5	9.09715e-14
uc008ujq.1	Ptprf	1.04371e-13
uc008kkc.1	Lrrc55	2.51969e-13
uc008kwn.2	Atg13	2.70189e-13
uc007kmq.2	Ccl7	3.557e-13
uc008ste.1	Tmod1	4.19678e-13
uc008qwm.2	Cd53	4.2932e-13
uc008vpl.1	Efhd2	4.2932e-13
uc012atr.1	Pla2g7	9.00386e-13
uc011ybf.1	AI662270	1.16751e-12
uc007dku.2	Uck2	1.17289e-12
uc007cpw.2	Gm19461	1.30104e-12
uc008gub.1	Mpeg1	2.90903e-12
uc007xui.1	Krt8	3.03498e-12
uc008mko.1	Siglec1	5.30665e-12
uc007suj.2	Lrtm1	6.98268e-12
uc007ezl.1	Cd24a	7.00182e-12
uc011yrf.1	Serpina3i	7.55626e-12
uc008gyx.1	Gda	7.84358e-12
uc008tlz.1	Plin2	7.96102e-12
uc009ubn.1	Tlr13	7.96102e-12
uc009tbu.1	Apln	8.17548e-12
uc007pzw.2	Serpinb1c	1.01636e-11
uc009qfs.1	Tpm1	1.03105e-11
uc008hhh.1	Ankrd1	1.37065e-11
uc008nzm.1	B4galt5	1.48195e-11
uc007fzn.1	Hcn2	1.52335e-11
uc007ajm.1	Rdh10	1.6404e-11
uc007con.1	Klhdc8a	2.38678e-11
uc007rfe.1	Lrrc14b	2.71494e-11
uc008waf.2	Rnf207	3.54742e-11
uc008wws.1	Tcf23	4.34832e-11
uc008thg.2	Tnc	5.4831e-11
uc007txa.1	Slc7a8	8.53445e-11
uc007hte.2	Smtn	9.04148e-11
uc007ejg.1	Rab32	9.19026e-11
uc007wfw.1	Lynx1	1.07032e-10
uc012cui.1	Zfp697	1.08284e-10
uc008yht.1	Plac8	1.55725e-10
uc007pfe.1	Ahnak2	2.10974e-10
uc008apr.2	Has1	2.24989e-10
uc008ybh.2	Ppbp	5.00864e-10
uc007pzu.1	Serpinb1a	5.45498e-10
uc008ice.2	Grk5	5.6486e-10
uc008zhz.1	Oas3	6.84784e-10
uc009jyc.1	Itgax	8.35776e-10
uc008ihr.1	Itih5	8.54754e-10
uc008orz.2	Cp	8.54754e-10
uc057aye.1	Trim7	8.54754e-10
uc007ymv.1	Rtn4r	1.04674e-09
uc008evs.2	Eif1a	1.20685e-09
uc008oqo.2	Car13	1.26325e-09
uc008ybs.1	Ereg	1.26325e-09
uc008vxe.1	Slc25a33	1.69237e-09
uc007gfl.1	Gadd45b	1.84487e-09
uc033gbw.1	Mir6935	2.72918e-09
uc009kwr.3	F7	2.83074e-09
uc009dnj.2	Il17ra	3.22217e-09
uc007kpj.1	Ccl9	3.763e-09
uc009sgy.2	Ccr1	3.763e-09
uc008qmr.1	Fcgr1	4.09545e-09
uc007moi.2	Socs3	4.73275e-09
uc008anb.2	Thbs2	5.25509e-09
uc012fpt.1	Lrrc32	5.57838e-09
uc009ifu.3	Ctsc	5.70276e-09
uc007fel.1	Spock2	6.15401e-09
uc007twc.3	Mmp14	6.19528e-09
uc009rfp.1	Ky	8.71436e-09
uc008lts.3	Chac1	1.00556e-08
uc008zdo.1	Coq5	1.11575e-08
uc033gwu.1	Bin2	1.1386e-08
uc008ixa.1	Adamtsl2	1.3571e-08
uc009tug.1	Msn	1.49074e-08
uc008yfb.1	Cxcl13	1.50711e-08
uc008ofd.2	Ctsz	1.55814e-08
uc007jqy.2	Cd68	1.64467e-08
uc008vbn.2	Ptafr	1.6761e-08
uc011yya.1	Mylk4	1.70005e-08
uc008jyb.1	Dhrs9	2.06712e-08
uc007uxo.1	AK139611	2.18083e-08
uc008yjp.1	Slc10a6	2.18474e-08
uc057bxx.1	Ift122	2.46901e-08
uc008nwt.3	Mmp9	2.70902e-08
uc008ayg.2	Rpl3l	2.94469e-08
uc008unc.1	Foxo6	3.05782e-08
uc012dmj.1	Fgr	3.37073e-08
uc007koi.1	Slfn1	3.77066e-08
uc007qgz.1	Mylip	4.02166e-08
uc012glt.1	Cotl1	4.07954e-08
uc009chc.2	Reep1	4.28956e-08
uc009nwm.1	Rhou	4.28956e-08
uc008elt.1	Egr1	4.46958e-08
uc007lyb.1	Taco1	5.42197e-08
uc008phs.2	Serp1	5.86945e-08
uc029scv.1	2310020H05Rik	6.07816e-08
uc008wjb.2	Steap1	6.15239e-08
uc007dyn.2	Hlx	6.9659e-08
uc007xut.1	Soat2	7.06263e-08
uc008bto.1	Mdga1	7.14335e-08
uc007dac.1	Npl	7.21003e-08
uc007jno.1	Pik3r5	7.34041e-08
uc033jfo.1	Spcs3	7.34041e-08
uc007dsm.2	Ifi205	8.12635e-08
uc009shc.1	Ccr2	8.89322e-08
uc007bll.1	Cxcr2	8.91428e-08
uc009rrz.2	Plxnb1	8.91428e-08
uc009dps.1	C3ar1	9.98021e-08
uc008qcz.2	S100a4	1.05659e-07
uc009enk.1	Mgst1	1.05659e-07
uc057bav.1	Actg1	1.05659e-07
uc007xbc.2	Ttll1	1.08752e-07
uc007dru.3	AI607873	1.0878e-07
uc009kfg.1	Bnip3	1.10812e-07
uc009kjd.1	Ifitm6	1.11829e-07
uc007ukn.1	AK040737	1.14195e-07
uc008wgm.1	Perm1	1.15063e-07
uc007bbl.1	Aox1	1.26601e-07
uc007qyw.2	Ctsl	1.3538e-07
uc009ngi.2	Cdh1	1.59181e-07
uc007fee.1	Ddit4	1.72597e-07
uc009icd.1	Fsd2	1.77445e-07
uc008vrt.1	Tnfrsf1b	1.8047e-07
uc008exr.1	Snx2	1.84645e-07
uc008xns.1	Ugdh	1.89725e-07
uc008mdr.2	Hdc	1.91967e-07
uc008hrv.1	9130011E15Rik	1.92331e-07
uc007iil.1	AK144695	2.40514e-07
uc008iqk.1	Nrarp	2.42946e-07
uc008lqa.2	C130080G10Rik	2.42946e-07
uc008gca.1	Rin1	2.55745e-07
uc007oha.2	Fos	2.87454e-07
uc009dkm.2	Rassf4	2.87454e-07
uc009kae.1	Tacc2	2.93764e-07
uc007gkf.1	Slc41a2	3.32257e-07
uc007jla.1	Gm12295	3.32257e-07
uc008oop.1	Hey1	3.42763e-07
uc008odb.3	Bmp7	3.68481e-07
uc007red.1	Slc12a7	4.0453e-07
uc008xvw.2	Hopx	4.24475e-07
uc009tuh.2	F630028O10Rik	4.51378e-07
uc007dmw.2	Fcgr4	4.85413e-07
uc008nla.2	Myh7b	4.92209e-07
uc009bgz.1	Akr1b8	5.85684e-07
uc008pkr.1	Tiparp	6.23662e-07
uc008nzy.2	Snai1	6.4861e-07
uc007xjn.1	Tmem117	6.56568e-07
uc007nor.2	Nfkbia	6.58495e-07
uc007xsz.1	Krt80	6.69223e-07
uc008xek.1	Sorcs2	6.69866e-07
uc008egv.1	Slc39a6	6.80221e-07
uc009dva.2	Kcna5	7.00103e-07
uc009sgf.2	Limd1	7.7768e-07
uc007zbj.1	Adcy5	8.39424e-07
uc007bvk.2	B3gnt7	8.40642e-07
uc008suu.2	Nr4a3	9.01209e-07
uc008dqo.1	Galm	9.14297e-07
uc009nsj.1	Zfpm1	9.17189e-07
uc008vob.1	Arhgef19	9.95341e-07
uc009rzw.2	Itga9	9.96504e-07
uc009qnu.1	Fam81a	1.01382e-06
uc007jqi.2	Efnb3	1.08068e-06
uc007bqq.1	Kcne4	1.09894e-06
uc009jsb.1	Apobr	1.26652e-06
uc009kni.1	Prr33	1.3317e-06
uc008jhc.2	Fam129b	1.36578e-06
uc008ixc.2	Fam163b	1.47014e-06
uc008wes.2	Tmem88b	1.47014e-06
uc009dpu.2	Clec4a1	1.48319e-06
uc057blh.1	Ms4a4a	1.56148e-06
uc008hio.1	Hhex	1.58766e-06
uc007uoj.2	Hr	1.62802e-06
uc007ezn.1	Qrsl1	1.74854e-06
uc011xuy.1	Lyrm7	2.1606e-06
uc007sxv.2	Colq	2.20883e-06
uc009jtw.2	Mvp	2.25645e-06
uc008bcv.1	A930017K11Rik	2.32891e-06
uc008jej.1	Fam78a	2.34339e-06
uc008bfl.1	Ip6k3	2.38039e-06
uc007txu.1	Mhrt	2.44334e-06
uc007iyz.2	Slc36a2	2.47759e-06
uc009cfc.1	Gadd45a	2.50109e-06
uc009pxi.1	Hcn4	2.50109e-06
uc009cam.2	Crhr2	2.58786e-06
uc007ild.2	Slit3	2.58926e-06
uc009uft.1	Tmem35	2.60216e-06
uc008vxo.2	Eno1	2.66437e-06
uc009nvt.1	Tubb3	2.67286e-06
uc009pag.1	Ubash3b	2.67419e-06
uc009qyj.2	Nt5e	2.74573e-06
uc007vsl.2	Has2	2.85012e-06
uc009mqg.1	AK085761	2.85012e-06
uc007dnl.1	Fcer1g	2.8775e-06
uc007nns.2	Egln3	3.22139e-06
uc008acu.1	Sh3bgr	3.3812e-06
uc007qvd.1	Isca1	3.47771e-06
uc008ioo.2	Il1f9	3.48312e-06
uc007jfh.3	Rasd1	3.56204e-06
uc011xty.1	Trim7	3.64691e-06
uc009lnk.2	Mtus1	3.98534e-06
uc008gco.2	Gal3st3	4.22433e-06
uc007gww.2	Btg1	4.22958e-06
uc009kdp.2	Adam12	4.40734e-06
uc008xbs.1	Nat8l	4.42691e-06
uc009pfh.1	Scn4b	4.43212e-06
uc008kkb.2	Aplnr	4.44097e-06
uc007hcr.1	Lrrc10	4.49137e-06
uc007vmx.2	Pabpc1	4.49137e-06
uc008dfy.1	Man2a1	4.56922e-06
uc007bly.2	Slc11a1	4.72296e-06
uc008ixe.1	Dbh	4.90888e-06
uc008bsi.1	Rab44	5.24751e-06
uc007vxx.1	Trib1	5.45753e-06
uc008jvx.2	Grb14	5.49993e-06
uc008unj.2	Ctps	6.33152e-06
uc008wom.2	Fgl2	7.05774e-06
uc007pnw.1	Inhba	7.28071e-06
uc007hfs.1	Rassf3	7.3216e-06
uc008kuj.2	Spi1	7.33605e-06
uc008hmk.1	Rrp12	7.65334e-06
uc007med.2	Sox9	7.7198e-06
uc011xdj.2	9030612E09Rik	7.7198e-06
uc007dye.2	Capn2	7.84528e-06
uc009sar.1	Myd88	7.84528e-06
uc007ikv.1	Lcp2	8.11972e-06
uc008aoi.2	Dll1	8.72949e-06
uc007gey.3	Lingo3	9.78212e-06
uc008hgj.1	Ch25h	1.02825e-05
uc007ezf.1	Sobp	1.04495e-05
uc007lrv.2	Grn	1.11825e-05
uc007mqk.1	Card14	1.11825e-05
uc009gyc.2	Kcnj11	1.11825e-05
uc007byc.1	Ugt1a7c	1.1356e-05
uc008ntg.2	Serinc3	1.14109e-05
uc007ezp.1	Rtn4ip1	1.18275e-05
uc007dcj.1	Soat1	1.21914e-05
uc008ujg.1	Ipo13	1.27235e-05
uc009npl.2	Cdh13	1.30397e-05
uc012gtc.1	Layn	1.39933e-05
uc007yyn.2	Smco1	1.48101e-05
uc008alj.1	Mrpl18	1.48198e-05
uc009jqp.2	Gsg1l	1.48198e-05
uc007ybt.1	Ppl	1.52789e-05
uc009izh.2	Dchs1	1.5643e-05
uc007sxe.1	Sema3g	1.56559e-05
uc008cxi.1	B430306N03Rik	1.60999e-05
uc008zpz.1	Rilpl1	1.67979e-05
uc008mkb.2	A730017L22Rik	1.84328e-05
uc008jll.2	Ptgs1	1.84986e-05
uc008lru.2	Gpr176	1.88039e-05
uc007uwf.2	Irg1	1.94908e-05
uc008yzo.1	Mmab	1.95888e-05
uc007fzs.2	Fstl3	2.15469e-05
uc009mbm.1	Ifi30	2.15796e-05
uc009psv.2	Pstpip1	2.21893e-05
uc011zqy.2	C7	2.32806e-05
uc007awu.1	Slc40a1	2.58304e-05
uc007rry.1	Cd180	2.70718e-05
uc007xtd.2	Krt7	2.8778e-05
uc009clf.2	Mrpl19	2.89774e-05
uc007nnz.2	Baz1a	2.99409e-05
uc007dhx.1	Sele	3.07262e-05
uc007xuj.2	Krt18	3.4433e-05
uc008gjb.1	Ccdc88b	3.4433e-05
uc009nyw.2	Irf2bp2	3.45886e-05
uc009pki.1	2310030G06Rik	3.72829e-05
uc007cjl.1	Marco	3.73394e-05
uc008cai.1	Wdr46	3.77546e-05
uc007ohx.2	Vash1	3.9008e-05
uc007lym.1	Ftsj3	3.94597e-05
uc008hcw.2	Cdc37l1	3.96325e-05
uc008jek.1	Fam78a	3.97838e-05
uc007grj.1	Dram1	4.04331e-05
uc008rci.2	Lrrc39	4.11802e-05
uc007zje.2	Plcxd2	4.20362e-05
uc007zjv.1	Retnla	4.46917e-05
uc008atb.1	Paqr4	4.57676e-05
uc009lks.1	Dusp4	4.77197e-05
uc008esb.1	Pcdh12	4.91003e-05
uc009cyh.2	Slc6a6	5.19915e-05
uc007ldx.2	Mrpl45	5.26522e-05
uc009pka.2	Dlat	5.48425e-05
uc007unx.1	Piwil2	5.65466e-05
uc008vck.1	Map3k6	5.84131e-05
uc007elb.1	Aig1	5.93005e-05
uc007qmq.2	Gadd45g	5.93005e-05
uc009abn.2	Serpine1	5.93005e-05
uc007eus.1	Dse	6.01404e-05
uc009ocr.2	Mmp8	6.01949e-05
uc007zfm.2	Upk1b	6.11163e-05
uc011yrs.1	Ccdc85c	6.2847e-05
uc008odo.3	Zbp1	6.34326e-05
uc009dul.2	Tnfrsf1a	6.36551e-05
uc008rbo.2	S1pr1	6.69032e-05
uc008gyi.1	Anxa1	6.76645e-05
uc007drg.1	Ackr1	6.91192e-05
uc007kdc.1	Hic1	7.46833e-05
uc009apt.1	Medag	7.46833e-05
uc007bkg.2	Mreg	7.5814e-05
uc007vpf.1	AK138307	7.65258e-05
uc007zli.2	Alcam	7.65858e-05
uc007wpp.1	Rac2	7.6606e-05
uc007hjx.1	Lrp1	7.69891e-05
uc008xia.1	Bst1	7.72482e-05
uc008dqc.1	Cyp1b1	7.7565e-05
uc007ezz.1	Bves	7.76871e-05
uc007epk.2	C920009B18Rik	7.81988e-05
uc007mnc.2	Sec14l1	7.81988e-05
uc008uiy.1	Slc6a9	7.81988e-05
uc009scq.2	Entpd3	7.9775e-05
uc008aku.1	Slc22a3	8.02005e-05
uc009rao.2	Plscr2	8.04042e-05
uc008hlu.1	Pik3ap1	8.05549e-05
uc007czm.2	Ncf2	8.24116e-05
uc009ssa.2	Maoa	8.37972e-05
uc009oow.2	Bmper	8.42938e-05
uc008ikk.2	Mrc1	8.79965e-05
uc008ace.2	Ets2	8.85019e-05
uc007hng.1	Esyt1	8.91983e-05
uc007crg.2	Chil1	8.97565e-05
uc008guq.1	Lpxn	9.08679e-05
uc007vqk.2	2310069G16Rik	9.84194e-05
uc007mvq.2	Narf	9.95976e-05
uc008kjm.1	Rtn4rl2	9.95976e-05
uc007sev.1	Pdhb	0.000102547
uc009fps.1	Cadm4	0.000104184
uc007hus.2	Osm	0.000108549
uc008new.2	Srxn1	0.000108914
uc009pvy.1	Sema7a	0.000108914
uc008qpr.2	Hmgcs2	0.000111576
uc007zxk.2	Il10rb	0.000113589
uc009toy.1	G6pdx	0.000113888
uc009ogj.1	Fat3	0.000118976
uc007ytt.1	Masp1	0.000120782
uc007xni.1	Rnd1	0.000121598
uc007zxq.1	Ifngr2	0.000124532
uc009hgd.1	Mtmr10	0.000124836
uc008dbf.2	Tnfaip8l1	0.000131663
uc012ggr.1	Tecr	0.000132381
uc008hos.2	Entpd7	0.000133387
uc008quj.2	Fam19a3	0.000133387
uc008yfm.2	Anxa3	0.000135986
uc008eio.2	Wdr33	0.000136248
uc009ibc.2	Iqgap1	0.000146473
uc007brv.1	Col4a3	0.000147512
uc009azr.1	Met	0.000151727
uc008cio.1	Ier3	0.000154339
uc007mvj.1	Uts2r	0.00015659
uc008sjc.2	Dnaic1	0.000159351
uc008dsq.2	Zfp36l2	0.00015962
uc008rqq.2	Cyr61	0.00015962
uc008pqx.2	Glt28d2	0.000160812
uc008jbu.2	Lrrc8a	0.000165261
uc009qyi.2	Nt5e	0.00017356
uc009ile.1	Dgat2	0.000175237
uc008uoy.1	Nt5c1a	0.000175435
uc007zpx.2	Pros1	0.000180189
uc008wwm.1	Emilin1	0.000182088
uc008fqd.1	Smad7	0.000182662
uc007kms.1	Ccl12	0.000190494
uc007beu.1	AK217854	0.000200916
uc012aaa.1	Itgb7	0.000202493
uc007lam.2	Ngfr	0.000208018
uc009dof.2	Tuba8	0.000208018
uc007vtl.1	Klhl38	0.000212883
uc007cgp.1	Tnfrsf11a	0.000213562
uc008moz.2	Jag1	0.000214411
uc009oph.2	Herpud2	0.000214411
uc009sns.2	Was	0.000219139
uc008gsk.1	Ms4a6b	0.000223722
uc007epo.2	Slc2a12	0.000225856
uc009awr.1	AK015284	0.000227807
uc009jnm.1	Igsf6	0.000232187
uc012hhw.1	Fhl1	0.000239062
uc007eiq.2	Zc3h12d	0.000248454
uc009spv.3	Cybb	0.000249147
uc008bch.1	Rhot2	0.000251773
uc009lkf.1	Gsr	0.000254793
uc011ziw.1	Opn4	0.000254793
uc007wuq.2	D730005E14Rik	0.000263783
uc009lwe.2	Sh2d4a	0.000267101
uc009uge.2	Btk	0.000267101
uc007pdn.2	Ckb	0.000270819
uc008ino.2	Apbb1ip	0.000277894
uc009gnr.2	Klk9	0.000297809
uc008uhe.1	Mmachc	0.000298545
uc007ipd.2	Trim7	0.000299805
uc008orf.1	Gm5150	0.000314312
uc008fem.1	Atp8b1	0.000319134
uc007hdr.1	Rap1b	0.000321449
uc009jqb.1	Il4ra	0.000324506
uc007awr.1	Col5a2	0.000328884
uc007vix.2	Basp1	0.000357967
uc009mhu.1	AK135599	0.000362808
uc007oeb.1	Acot1	0.000370134
uc007juc.2	Bcl6b	0.000376943
uc007fhi.1	Srgn	0.000384427
uc008amv.2	Dact2	0.000399322
uc009gpv.2	Mybpc2	0.000408007
uc007rmo.1	Iqgap2	0.000416913
uc007nzk.1	Eif2s1	0.000418455
uc007hyt.2	Myo1g	0.000440772
uc007vjo.2	Ank	0.000440772
uc008orm.2	Cyp7b1	0.000453703
uc008fxq.1	Aldh3b1	0.000454822
uc008taf.2	Slc46a2	0.000454822
uc009pjv.2	Sdhd	0.000454822
uc007juo.1	Alox15	0.000455837
uc009maj.2	Crlf1	0.000477487
uc009tzy.1	Slc16a2	0.000482518
uc007xdt.1	Celsr1	0.000492281
uc008hhs.1	Ppp1r3c	0.000492753
uc007hsp.1	Pik3ip1	0.000498647
uc011xed.1	Sowahc	0.000498647
uc008liw.2	Cat	0.000500315
uc009cne.2	Mthfd2	0.000502325
uc009nin.2	Hp	0.000509098
uc007kql.1	Acaca	0.000526702
uc009ksi.1	Mcemp1	0.000526702
uc007ypg.2	Klhl6	0.000527757
uc007czr.1	Lamc2	0.00053886
uc009abk.2	Plod3	0.000548535
uc009mfq.2	Klf2	0.000553465
uc007cet.1	Gm6086	0.000557828
uc007rku.2	Thbs4	0.000557828
uc008usz.2	Map7d1	0.000557828
uc008nhc.3	Hck	0.000558482
uc009iqw.1	Chrna10	0.000558482
uc007fwo.2	Pfkl	0.000596923
uc007nfv.1	Adi1	0.000603288
uc009guv.1	Lin7b	0.000615971
uc008ftr.1	Mbp	0.000616315
uc008unl.1	Cited4	0.000624619
uc009phh.1	Zpr1	0.000624619
uc008faz.1	Cd74	0.000627675
uc008azj.1	Hn1l	0.000667325
uc008guc.2	Dtx4	0.000675574
uc007hug.1	Mtfp1	0.000689829
uc029quu.1	Hmga2-ps1	0.000689829
uc008alv.1	Sod2	0.000694765
uc007npv.2	Clec14a	0.000710777
uc007vdc.1	Dab2	0.000724888
uc009maz.1	Lrrc25	0.000724888
uc008guv.1	Gm5512	0.000727602
uc007nvs.2	Dhrs7	0.000734145
uc007gyf.1	Rassf9	0.000734619
uc008hej.2	Gldc	0.000786047
uc012gna.1	Egln1	0.000815689
uc007hmk.1	Coq10a	0.000818645
uc009fwg.1	Sertad3	0.000855813
uc009jna.1	Vwa3a	0.000863866
uc012ddz.1	Murc	0.000863866
uc008eki.2	Reep5	0.000873016
uc009exw.1	Dnaaf3	0.000877194
uc008rjq.2	Sgms2	0.000879088
uc009ojt.2	S1pr2	0.000879088
uc009seb.2	Higd1a	0.000879088
uc008hbw.1	Kcnv2	0.000887957
uc007blv.2	Tmbim1	0.000897499
uc007ggo.1	Atcay	0.000905703
uc033hof.1	Mybpc3	0.000911814
uc007puq.3	Hist1h1c	0.000924793
uc029tlx.1	Gm15328	0.00092723
uc007xuk.2	Eif4b	0.000944472
uc009nwv.1	Abcb10	0.000951947
uc009nxv.2	Gnpat	0.000968316
uc009psx.2	Tspan3	0.000971326
uc008fft.1	Pmaip1	0.000985925
uc007dqa.2	Casq1	0.000990121
uc007wpr.2	Cyth4	0.000990121
uc009btf.1	Pdia4	0.00101046
uc007kha.1	Abhd15	0.00101088
uc009eru.1	Sspn	0.00101088
uc009aef.2	Cyp3a13	0.00101095
uc008dqd.1	AK006637	0.001019
uc009rgd.1	Slco2a1	0.0010243
uc007xjl.1	Twf1	0.0010414
uc008xcx.1	Nop14	0.00104757
uc009nsc.2	Slc7a5	0.00105275
uc008unw.2	Smap2	0.00113221
uc008vei.1	Cnksr1	0.00113265
uc007fju.1	Pbld1	0.00114056
uc007ogj.2	Dlst	0.00115275
uc008bqk.1	Ppard	0.00115275
uc009fij.1	Dact3	0.00115275
uc008xqk.2	Yipf7	0.00117353
uc008wex.1	Ccnl2	0.00117873
uc012fgp.1	Eid2b	0.00118007
uc007mhi.1	Cdr2l	0.00121014
uc029rmf.1	Pirt	0.00122698
uc009hef.2	Atp10a	0.00124552
uc008xnt.1	Smim14	0.00125559
uc007nsb.1	Klhdc2	0.00126046
uc007oal.1	Zfp36l1	0.00126977
uc007ava.2	Mrps9	0.00129678
uc009cze.2	Adamts9	0.00130893
uc007gwe.1	AK087886	0.00132996
uc007sks.1	Ndst2	0.00133008
uc008xbi.1	Letm1	0.00133008
uc009mfe.2	Cyp4f18	0.00133008
uc009ajl.1	Fscn1	0.00134811
uc009mhv.1	Ednra	0.00142975
uc008jqp.1	Tnfaip6	0.00144874
uc008lqc.1	C130080G10Rik	0.00153586
uc007rxi.2	Hspb3	0.00159134
uc056zva.1	AK153656	0.00166961
uc009qex.2	Fbxl22	0.00170687
uc007ezq.2	Aim1	0.00170908
uc008tvj.1	Raver2	0.00170908
uc009tfe.2	Cxx1a	0.00171648
uc007icd.1	Wdr92	0.00173817
uc009kdm.1	AK041267	0.00174629
uc008hpq.1	Scd4	0.00179575
uc007gxo.1	Csl	0.00182302
uc007fml.1	1700040L02Rik	0.00182925
uc008jxs.1	Cers6	0.00190379
uc007izf.1	Fat2	0.00195013
uc007okt.2	Ston2	0.00198699
uc008nqw.2	Mafb	0.00198699
uc007vki.1	Cmbl	0.00201066
uc009jkx.2	Gprc5b	0.00214907
uc009qzj.2	Bcl2a1b	0.00216044
uc009ojx.1	Icam1	0.00216571
uc008rnf.1	Adh1	0.00217921
uc009ije.2	Thrsp	0.00224974
uc011xwp.1	Dhrs7c	0.00226055
uc007fap.2	Lilr4b	0.00227389
uc007rvs.2	Plk2	0.00227389
uc008jxt.2	Nostrin	0.00227389
uc008rae.1	Slc25a24	0.00227389
uc007ntm.2	Pygl	0.00234467
uc056zdy.1	AK031392	0.00237313
uc009dks.2	Cxcl12	0.00240415
uc009ptp.1	Snx33	0.00240415
uc009aob.2	Flt3	0.00240762
uc008vus.1	Angptl7	0.00242227
uc009abg.2	Cldn15	0.00243394
uc008jde.2	Usp20	0.00245544
uc008har.1	Tmem252	0.00246521
uc007ncp.1	Pdia6	0.00248108
uc009sgb.1	Tmem158	0.00257217
uc007hur.1	Gatsl3	0.0026651
uc008hcx.1	Ak3	0.0026651
uc007zmx.1	Tmem45a	0.00267255
uc011zlg.1	Ppp1r3e	0.00267255
uc008uwe.1	Fndc5	0.00285294
uc007twj.2	Ajuba	0.00289083
uc008vbv.1	Themis2	0.00294657
uc008srf.1	Glipr2	0.00296797
uc012cqv.1	Lrat	0.00296797
uc007odc.2	Dpf3	0.00298292
uc007nbq.1	Trib2	0.0029949
uc007mil.1	Tmem94	0.0031084
uc009nhz.2	Psmd7	0.00311888
uc009ghp.3	Fxyd5	0.00316748
uc007ykc.2	Sdf2l1	0.00316755
uc008hjt.1	Hells	0.00316755
uc008xtt.2	Lnx1	0.00320626
uc009edr.1	Fkbp4	0.00324444
uc009naw.1	Pdp2	0.00324963
uc007lvr.1	Wnt9b	0.00325898
uc007szk.2	Wdfy4	0.0032685
uc007daq.2	Glul	0.00335806
uc007yts.1	Masp1	0.00335806
uc009lhx.2	Adgra2	0.00339163
uc008bsn.2	BC004004	0.0034699
uc007jsd.2	Kctd11	0.00348406
uc008wvr.1	Kcnk3	0.00349542
uc007oss.2	Ttc7b	0.00350231
uc007fwa.1	Ube2g2	0.00350814
uc007jsw.1	Ybx2	0.00350814
uc029uwm.1	Gm5860	0.00350814
uc008ztm.1	Phkg1	0.0035097
uc009nvm.2	Tcf25	0.0035097
uc007bwo.1	Efhd1	0.00356263
uc009mvx.2	Mt1	0.00356263
uc007plk.1	Heatr1	0.00367265
uc009inw.2	P2ry6	0.00368586
uc007awq.2	Col3a1	0.00371213
uc008zyk.3	Hip1	0.00371213
uc008rut.1	Tnni3k	0.00371514
uc007ffj.3	Pcbd1	0.00372495
uc008nlj.2	Mmp24	0.00375033
uc009ahr.1	Eif3b	0.00375033
uc029snh.1	AK161019	0.0037605
uc009cro.2	Pcyox1	0.00377206
uc009oty.1	Stt3a	0.00385789
uc007hcs.1	Cct2	0.00388862
uc008ngf.2	Id1	0.00388862
uc009tff.1	Cxx1b	0.00388862
uc007olc.2	Flrt2	0.00393237
uc008gcb.1	Cd248	0.00396435
uc008alg.1	Mrgprh	0.00409355
uc007oxu.2	Glrx5	0.00412909
uc057byu.1	AK168778	0.00412909
uc008ezw.1	Chsy3	0.00414808
uc007ejv.1	Epm2a	0.0041541
uc007hmj.1	Cs	0.0041541
uc009ryg.1	Cmtm8	0.00417407
uc007cbs.1	Gpc1	0.00417978
uc007nye.1	Zbtb1	0.00417978
uc009pbd.1	Tmem136	0.00418449
uc007cvn.2	Nek7	0.00418606
uc009qus.2	Col12a1	0.00422321
uc011wpc.2	Col6a3	0.00422321
uc009kye.1	Rasa3	0.00424394
uc007atl.3	Rnf149	0.00428913
uc007kva.2	Dynll2	0.00428913
uc009lex.1	1810011O10Rik	0.00431369
uc008mct.1	Cep152	0.00441571
uc029raf.1	Atcayos	0.00448072
uc008ykb.2	Sparcl1	0.00450978
uc009jhv.2	Spon1	0.00450978
uc008sxk.2	Klf4	0.004522
uc008oja.1	Gm6307	0.0045248
uc008nkk.1	Trp53inp2	0.00456088
uc008pdi.1	Slc7a11	0.00456088
uc007yqx.1	Fam131a	0.00460245
uc007fhn.1	Ddx21	0.00472558
uc007mfw.2	Gprc5c	0.00476904
uc007cja.2	Tmem177	0.00483142
uc007njn.1	Tspan13	0.00484287
uc009puy.1	Rpp25	0.00484287
uc007dey.2	Dars2	0.00489812
uc007cll.1	Ubxn4	0.00492503
uc008mfi.1	Adra2b	0.00496578
uc007apl.1	Plekhb2	0.00506015
uc007ezk.1	1700021F05Rik	0.00510849
uc009aiz.1	Slc29a4	0.00510849
uc007naf.1	Laptm4a	0.00512677
uc012cmc.1	Mir133a-2	0.00520441
uc007mgd.2	Cd300ld	0.00526783
uc007yct.1	Carhsp1	0.00533246
uc007ijq.1	Sh3pxd2b	0.00536108
uc007xsv.2	Nr4a1	0.00544871
uc007foo.2	Ube2d1	0.00545123
uc029sdr.1	AK172204	0.00545123
uc033htd.1	Intu	0.0054668
uc009gbj.2	2200002D01Rik	0.00550733
uc008fru.1	Atp5a1	0.00569863
uc008yfi.2	Mrpl1	0.00573578
uc007jvr.2	Slc25a11	0.00580618
uc033hgc.1	Prob1	0.00585581
uc007crd.1	Fmod	0.00586172
uc009dqy.2	C1rl	0.00598031
uc008inq.1	Pdss1	0.00599772
uc007hhl.2	Avil	0.00607833
uc008bee.2	Dusp1	0.00612137
uc057alv.1	BC034910	0.00615017
uc008nqv.1	Gm826	0.00615027
uc007rpm.1	Ptcd2	0.0061614
uc007uib.1	Prss55	0.00617282
uc007pff.1	Ahnak2	0.00618899
uc008bvx.1	Notch3	0.00618899
uc008uvn.1	Zfp362	0.00618899
uc029req.1	2310039L15Rik	0.00619138
uc033hqb.1	Zc3h8	0.00628268
uc007rea.1	Slc12a7	0.00636856
uc008icj.2	Csf2ra	0.0064242
uc007dln.1	Rgs4	0.00648118
uc008ehr.1	AK076984	0.00656371
uc009kln.2	Tspan4	0.00662097
uc007gxk.2	Dusp6	0.00666309
uc012cyp.1	Pdlim5	0.00683467
uc007ksv.1	Vmp1	0.00699917
uc007avm.2	Rpl29	0.00703951
uc009qng.1	Anxa2	0.00703951
uc009txu.1	Itgb1bp2	0.00707395
uc009nof.1	Maf	0.00709958
uc007ezi.2	Pdss2	0.00719939
uc008vfv.1	Tmem50a	0.00721037
uc008jys.2	Klhl23	0.00726526
uc008iek.1	Fam107b	0.00727833
uc008yga.1	Antxr2	0.00729736
uc007kkb.2	Lyrm9	0.00732797
uc008eiv.1	Lims2	0.00736927
uc008cpw.1	Clic5	0.00743482
uc008ufj.3	Atpaf1	0.00746727
uc009kqt.1	Ccnd1	0.00746727
uc008kvl.1	AK132189	0.0074726
uc008lte.2	Rmdn3	0.0074726
uc007tzf.1	Emc9	0.00770951
uc007woy.2	Csf2rb2	0.00771378
uc056zqe.1	AK080692	0.00810853
uc007dgx.1	Fmo1	0.00823228
uc007ike.2	Npm1	0.00828669
uc007yen.2	Litaf	0.00828669
uc008wry.2	Asb10	0.00829448
uc008rep.1	Dnttip2	0.0083563
uc008ybi.2	Pf4	0.00835688
uc007gtn.1	Slc25a3	0.00839746
uc009gzy.1	Tmem86a	0.0085982
uc007bdy.1	Nop58	0.00862824
uc007rjo.2	Tmem167	0.00862824
uc008faq.2	Synpo	0.00862824
uc009qri.1	Fam214a	0.00862824
uc012brm.1	Gm13375	0.00883989
uc007alg.2	Tram2	0.00884941
uc008gsl.1	Ms4a4d	0.00887051
uc008qwq.2	AI504432	0.00887051
uc009uvm.2	Figf	0.00888293
uc007sfe.2	4930452B06Rik	0.00892142
uc007gye.1	Nts	0.00906042
uc007lpq.2	Arl4d	0.00907259
uc007neo.2	Klf11	0.00907259
uc008aio.1	Fndc1	0.00908244
uc009oqr.1	Opcml	0.00908244
uc056ytg.1	Mrs2	0.00908244
uc008kan.1	Slc25a12	0.00912906
uc008npr.1	Tgm2	0.00918107
uc007rjr.1	Atg10	0.00920641
uc007nck.2	Pqlc3	0.00929686
uc007wgp.1	Ly6c2	0.00930791
uc008ccd.1	H2-Aa	0.00930791
uc009pch.1	Pdzd3	0.00930791
uc007bpn.2	Obsl1	0.00939556
uc009csh.2	Mxd1	0.0094445
uc008eba.1	Abhd3	0.00944719
uc008hze.2	Adrb1	0.00947224
uc008odh.1	Rbm38	0.00947224
uc008hpr.2	Scd1	0.00970822
uc009ctj.1	Gkn3	0.00975681
uc009dpm.1	Gdf3	0.00986488
uc007kog.1	Slfn2	0.00990576
uc008gjh.1	Esrra	0.00993461
uc007tvu.1	Oxa1l	0.00995558
uc008pce.2	Pgrmc2	0.0101099
uc007iem.2	Zrsr1	0.0101128
uc007jtf.1	Ctdnep1	0.0101592
uc008ydy.2	2017-09-11	0.0101865
uc012cbk.2	Inafm2	0.0101986
uc007iic.1	Erlec1	0.0102806
uc008jph.1	Zeb2	0.0102806
uc008cdk.2	C4b	0.0104211
uc009fxy.1	Fbl	0.0104526
uc007doz.1	Cd48	0.0104882
uc007wuz.1	Pdgfb	0.010495
uc007jko.2	Cox10	0.0105355
uc009gqf.1	Napsa	0.0106152
uc008pdm.2	Noct	0.0106302
uc008azp.1	Tmem204	0.0106857
uc009ori.1	St14	0.0106857
uc008cis.1	Nrm	0.0108092
uc007vse.1	Col14a1	0.0108273
uc007yku.1	Snap29	0.0108811
uc008nuq.1	Sdc4	0.0108811
uc007wty.2	Fam227a	0.0109918
uc007rtp.1	Rgs7bp	0.0110396
uc007zdi.2	Hcls1	0.01108
uc008gtb.2	Stx3	0.0111017
uc009chd.2	Mrpl35	0.0111017
uc009gae.1	Lgals7	0.0111017
uc007yko.1	Hic2	0.0111348
uc009djb.2	Cand2	0.0111499
uc007yyx.1	Slc51a	0.0111772
uc007vnx.2	Baalc	0.01119
uc008plp.1	Mfsd1	0.0111939
uc007wvf.1	Mgat3	0.0113554
uc008ksv.2	Ptprj	0.0114136
uc007xby.1	Parvb	0.0114229
uc029tzt.1	D930015M05Rik	0.0114229
uc009kty.1	AK030646	0.0121062
uc008vfy.1	Rsrp1	0.0121118
uc007nzr.2	Plekhh1	0.0121262
uc008mfc.1	Tmem127	0.0121447
uc009tcb.1	Utp14a	0.0121856
uc007mtw.2	Pycr1	0.0122372
uc008ozj.2	Anxa5	0.012334
uc009bxl.1	Nfe2l3	0.0123341
uc008odi.1	Ctcfl	0.0123556
uc007nyt.2	Rab15	0.0123889
uc009scn.1	Myrip	0.0127118
uc009ucg.1	Itm2a	0.0127267
uc007eec.2	Traf3ip3	0.0127621
uc008mab.3	Eif3j1	0.0127621
uc009bvx.1	Tmem176a	0.0127621
uc009gwo.2	Sec1	0.0127621
uc009jnk.1	Mettl9	0.0127799
uc007wow.2	Ncf4	0.0129105
uc009baq.1	Kcnd2	0.0129762
uc008bbz.1	Metrn	0.0130154
uc009iqv.1	Art1	0.0131245
uc008hgt.1	Ifit1	0.0131792
uc008mhf.2	Polr1b	0.0132376
uc012arq.1	Vars2	0.0132376
uc011zlk.1	Mir208b	0.0132917
uc012aay.1	Sec14l5	0.0134596
uc007uui.2	Gm5088	0.0134929
uc008ohx.1	4921531C22Rik	0.0134929
uc007tme.2	Pnp	0.0135271
uc008shw.2	B4galt1	0.0136202
uc008jyg.1	Klhl41	0.013651
uc008plm.2	Gfm1	0.013651
uc007wfs.1	Them6	0.0136994
uc009gho.3	Fxyd5	0.0136994
uc007iia.1	Psme4	0.0139514
uc057cch.1	Prdx2	0.0140946
uc008psa.2	Cd5l	0.0142011
uc007byt.1	Arl4c	0.014329
uc008viv.2	Wnt4	0.014329
uc009fnc.2	Tomm40	0.014329
uc007hax.2	Tbc1d15	0.0143977
uc009fql.1	Cd177	0.014633
uc029wfm.1	Kcnj11	0.014696
uc007ove.1	Asb2	0.0147154
uc007fgb.1	AK085995	0.0147254
uc007vio.1	Acot10	0.0147285
uc007dfj.2	Ankrd45	0.0148598
uc007aja.2	Msc	0.0149302
uc012dnu.1	Aldh4a1	0.0149302
uc007ggn.1	Nmrk2	0.0149388
uc007vxu.2	Nsmce2	0.0149388
uc009pem.1	Tmem25	0.0149388
uc007atk.1	AK040602	0.0150747
uc007buy.1	Psmd1	0.0151243
uc008mtd.2	Thbd	0.015172
uc007tvo.2	Abhd4	0.0152035
uc008qyd.2	Gnai3	0.0152035
uc008wbz.1	AK083203	0.0152035
uc009avm.2	Col1a2	0.0153052
uc007kzo.3	Sgca	0.015427
uc008yzt.1	Fam222a	0.0155133
uc009clt.1	Loxl3	0.0155451
uc011xtj.1	Sox30	0.015586
uc007fqb.2	Bcr	0.0155973
uc007ztg.2	Jam2	0.0156479
uc008cht.1	H2-Q10	0.0156479
uc009bbu.1	Lmod2	0.0156479
uc007ewl.2	Mfsd4b1	0.0157309
uc009cng.3	AK202301	0.0157952
uc009rpb.1	Nicn1	0.0158365
uc009oki.2	Pde4a	0.0159767
uc011xbr.1	Ctgf	0.0161364
uc008sqe.2	Tln1	0.0161854
uc008qbe.2	1700094D03Rik	0.0163948
uc009jmz.1	Vwa3a	0.0164911
uc007mzp.1	Rhob	0.0165314
uc009gye.1	Abcc8	0.0167252
uc008zou.1	Abcb9	0.0168834
uc007nte.2	Sav1	0.0168858
uc033ihy.1	Atg9b	0.0168964
uc008mlu.1	Adra1d	0.0169389
uc008vct.2	Fam46b	0.0169549
uc009jfr.1	Lyve1	0.0169549
uc007nhd.1	Lamb1	0.0170248
uc007hxe.2	Pgam2	0.0171618
uc009uba.1	Fgf16	0.0171804
uc007mkq.1	Srp68	0.0171841
uc009szw.2	Lamp2	0.0172243
uc008npv.3	D630003M21Rik	0.0172661
uc009iyg.2	Smpd1	0.0173021
uc007xjw.1	AK077350	0.0173977
uc007dzg.1	Eprs	0.0174836
uc007vya.2	Fam84b	0.0174836
uc008zor.1	Denr	0.0174836
uc057bfh.1	AK030443	0.017512
uc008vhv.2	Tcea3	0.0175912
uc007xjk.2	Irak4	0.0179673
uc008wsd.1	Smarcd3	0.0182727
uc007qys.1	1810034E14Rik	0.018426
uc008qna.2	Hfe2	0.0184922
uc009ram.2	Plscr1	0.0186087
uc007jio.1	Adora2b	0.018784
uc011xud.1	Gfpt2	0.018784
uc011xzb.1	Mnt	0.0187903
uc008vzx.2	Acot7	0.0188832
uc008yhw.1	Hpse	0.0189003
uc008rik.1	6330410L21Rik	0.0189083
uc008hgi.2	Fas	0.0190108
uc009sub.2	Cfp	0.0193827
uc007kze.1	Lrrc59	0.0194877
uc008yah.1	Dck	0.0195341
uc009mrp.1	Snx20	0.0196496
uc007qhp.2	Nhlrc1	0.0196881
uc007sgu.3	Lrrc3b	0.0196881
uc007rod.2	Enc1	0.0197771
uc007ujs.3	Clu	0.0197771
uc008rqr.2	Ddah1	0.0197858
uc008ayl.1	Fahd1	0.0197861
uc007csu.1	Arl8a	0.0198669
uc008yfo.1	Bmp2k	0.0198669
uc009dny.1	Mical3	0.0200991
uc008akm.1	Agpat4	0.0201136
uc008def.2	Tnfsf14	0.0202834
uc009hwf.1	Slco3a1	0.0204013
uc007cai.1	Klhl30	0.0204548
uc008evd.2	Kcnn2	0.0204616
uc012cic.1	Vstm2l	0.0204806
uc008gjv.2	Vegfb	0.0204964
uc009cvi.1	Sec61a1	0.020501
uc007jfv.2	Atpaf2	0.0206594
uc007bvl.1	Ncl	0.0207163
uc008xff.1	Wfs1	0.0211024
uc007yhr.2	Mcm4	0.021961
uc057bup.1	Art3	0.021961
uc007fgc.1	Lrrc20	0.021972
uc008wrh.1	Abcb8	0.0220291
uc007zwi.1	Hunk	0.0221216
uc008wkl.1	Abcb1a	0.0221887
uc007bet.2	Raph1	0.022439
uc009szv.2	Lamp2	0.0225983
uc007dkz.1	Lrrc52	0.0227177
uc007szj.1	Vstm4	0.0229268
uc009djs.2	Fam21	0.0229297
uc007lgi.1	Erbb2	0.0230933
uc007pzq.1	Gmds	0.0230933
uc009frf.2	Atp1a3	0.0232268
uc011zwe.1	Rpl3	0.0234816
uc009lgl.2	Whsc1l1	0.0235133
uc008jcl.1	Crat	0.0237317
uc009rcx.1	Spsb4	0.0238933
uc007ust.1	Rgcc	0.023896
uc007hnl.1	Pa2g4	0.0240321
uc007uzx.1	Rap2a	0.0242927
uc009ahu.1	Lfng	0.0246333
uc009flz.1	Exoc3l2	0.0246939
uc007nfe.2	Id2	0.0248204
uc007srr.1	Ppif	0.0248204
uc008mqj.1	Rrbp1	0.0248921
uc007nao.2	Osr1	0.0249901
uc007pli.1	Actn2	0.0249901
uc009rvv.2	Dclk3	0.0249963
uc007szg.2	3425401B19Rik	0.0250953
uc008hsl.1	Pitx3	0.0251431
uc008ybn.1	Cxcl2	0.0258205
uc007cxv.2	Ptgs2	0.0259807
uc008amy.2	Smoc2	0.0261204
uc056yxs.1	AK052938	0.0263505
uc007iqf.1	Olfr1393	0.0263533
uc009vew.1	AK018753	0.026787
uc008utd.1	Col8a2	0.0270787
uc008zgy.1	AK087181	0.027082
uc057ccb.1	Slc25a42	0.027117
uc007zkf.1	Ift57	0.0273076
uc007ggz.2	Apba3	0.0273231
uc007kto.1	Ppm1e	0.0273231
uc007nzj.1	Atp6v1d	0.0273231
uc009ahd.1	Mafk	0.0273231
uc007lew.1	Lasp1	0.0274766
uc008ppv.2	Mnd1	0.0275781
uc008fmy.1	Seh1l	0.0276184
uc007uap.2	Cideb	0.0277364
uc009gax.1	Spred3	0.0279896
uc007lkm.3	Krt19	0.0280932
uc009gjs.2	Rhpn2	0.0281774
uc009tyk.2	Ercc6l	0.0288285
uc007rlv.2	Ap3b1	0.0288383
uc012cmr.1	Uckl1os	0.0288961
uc008ilx.1	Commd3	0.0291498
uc008orw.1	Trim55	0.0291815
uc009aih.1	Gna12	0.0295855
uc009erb.1	Casc1	0.0297227
uc008dfl.2	Fbxl17	0.0299046
uc008csx.2	Ttbk1	0.0299476
uc007ewi.2	Mfsd4b3	0.0300032
uc007nbh.1	Ddx1	0.0300502
uc009ace.2	Slc12a9	0.0301233
uc008guf.1	Fam111a	0.030194
uc009jjy.2	Coq7	0.030194
uc009gur.1	Hrc	0.0302092
uc007qvi.2	Gas1	0.0302374
uc008lll.1	AK084494	0.0302374
uc007yso.2	Dnajb11	0.0304497
uc009qen.2	Dapk2	0.0304497
uc008day.2	Plin4	0.0305951
uc008fwf.2	Cpt1a	0.0310884
uc008zop.3	Hcar2	0.0313562
uc008vxq.2	Eno1b	0.0316868
uc009kxf.1	Adprhl1	0.0318924
uc007cmn.1	Fcmr	0.0321414
uc009fzq.3	Sars2	0.032236
uc007gcz.1	Mex3d	0.0325016
uc007kmr.2	Ccl11	0.0325103
uc009mgi.2	Tmem38a	0.0326011
uc012dbj.2	Pm20d2	0.0326876
uc008osj.2	Hps3	0.032714
uc007ieo.1	Cct4	0.0328688
uc008uoz.1	Heyl	0.0330397
uc009tpp.2	Mpp1	0.0331661
uc008rus.2	Tnni3k	0.0333812
uc029vuf.1	Clec2l	0.0333812
uc008hmj.3	Frat2	0.0333951
uc008odp.2	Zbp1	0.0335001
uc007fqh.2	Adora2a	0.0336227
uc009tsx.1	Pdk3	0.0338965
uc029rfj.1	Gm15663	0.0338965
uc007oia.2	Irf2bpl	0.0339206
uc007yhh.1	Fopnl	0.034197
uc007zte.2	Mrpl39	0.0343288
uc007cmw.1	Dyrk3	0.0344147
uc009rlg.1	6430571L13Rik	0.0344285
uc008qls.1	Car14	0.0345024
uc007swv.1	Stab1	0.034619
uc008lsh.1	Ankrd63	0.0346927
uc007edc.1	Slc30a1	0.0347709
uc007hrp.1	Pisd-ps1	0.0348351
uc008ryw.2	Plekhf2	0.0348351
uc029tne.1	Mir143hg	0.0348351
uc009jtz.1	Prrt2	0.0349062
uc008xhz.2	Fbxl5	0.03498
uc009nct.2	Fhod1	0.03498
uc007kmt.2	Ccl8	0.035032
uc008eww.2	Hsd17b4	0.0351944
uc008thv.2	Tlr4	0.0354615
uc008ltr.2	Dll4	0.0357871
uc008oaf.2	Cebpb	0.0357871
uc008ydi.2	Art3	0.0357871
uc007auq.1	Tmem182	0.0358097
uc057bgi.1	AK053501	0.0358176
uc008vnk.2	Gm13031	0.0359051
uc008vtk.2	Plod1	0.0359051
uc007fuc.2	S100b	0.0362159
uc007cre.1	Btg2	0.0367963
uc009imd.1	Spcs2	0.0368197
uc009cvj.1	Sec61a1	0.0370024
uc008rgx.1	Ank2	0.037069
uc008hct.2	Cdc37l1	0.037095
uc009rhf.2	Uba5	0.0372409
uc007dys.1	C130074G19Rik	0.0372977
uc007eer.2	A330023F24Rik	0.0372977
uc008nfi.1	Sox12	0.0375576
uc009nej.1	Nutf2	0.0376265
uc009kfm.1	Lrrc27	0.0378179
uc057bmp.1	AK037380	0.0378179
uc009rqh.1	Ndufaf3	0.0379798
uc029siz.1	A930018M24Rik	0.0381471
uc007hml.1	Ankrd52	0.038182
uc008zpb.3	Pitpnm2	0.0382036
uc008khl.1	Frzb	0.0383825
uc008rcc.1	BC051062	0.0386836
uc008fyd.1	Doc2g	0.0387238
uc009hhb.1	Chsy1	0.0387238
uc009fno.2	Pvr	0.0388585
uc008pey.1	Frem2	0.0390127
uc007yhx.1	Cebpd	0.0390692
uc009orz.2	Fli1	0.0390692
uc007bzx.2	Ramp1	0.0391137
uc007ktc.1	Dhx40	0.0391137
uc009oqz.1	Adamts15	0.0391137
uc012cej.1	Gm14057	0.0392923
uc009sts.2	Araf	0.0394703
uc008kjn.2	Slc43a3	0.0396401
uc012ghn.2	Junb	0.0396896
uc009iwh.1	Trim30a	0.039789
uc009rck.2	Atp1b3	0.0398357
uc012acf.1	Comt	0.0398933
uc009bja.1	Ptn	0.0399564
uc007ngv.1	Fam150b	0.0401383
uc008sop.1	Dnajb5	0.0401383
uc011ygr.1	Prkca	0.0401485
uc007ait.2	Tram1	0.0401699
uc007jyv.1	Smtnl2	0.0401699
uc007pyv.2	Uqcrfs1	0.0401699
uc009bgy.2	Akr1b3	0.0401699
uc007mut.1	Fasn	0.0402173
uc007rdf.2	Irx4	0.0402839
uc007nsj.1	Arf6	0.0405587
uc007oym.1	Bdkrb2	0.0405587
uc008met.2	Ncaph	0.0407333
uc009gjp.2	Lrp3	0.0407333
uc009tmo.2	Srpk3	0.0414262
uc008nex.1	Tcf15	0.0414546
uc008dom.2	Ltbp1	0.0416773
uc007byj.2	Dnajb3	0.0419354
uc007xhx.1	Abcd2	0.0419354
uc007vnr.2	Klf10	0.0419733
uc012djj.1	Tmem69	0.0419733
uc007jul.1	Alox12	0.0422899
uc007zfz.2	Gm19522	0.0422899
uc008vju.2	Ece1	0.0422899
uc009pap.1	Sorl1	0.0422899
uc007coh.2	Cdk18	0.0425047
uc007qfx.1	Gfod1	0.0427979
uc008hts.1	Trim8	0.0428756
uc007wps.2	Cyth4	0.0429101
uc008iut.1	Card9	0.0431053
uc009nbk.2	Ces2g	0.0431153
uc009dln.1	Ret	0.043248
uc007unv.1	Slc39a14	0.0432772
uc057btj.1	Asb10	0.0432772
uc008vgd.1	Clic4	0.0433598
uc012auh.1	Tmem63b	0.0434103
uc009opy.2	Acad8	0.0437437
uc007rxe.1	Esm1	0.043818
uc008bcg.1	Rhbdl1	0.0439398
uc008vtg.2	Mfn2	0.0439398
uc009dip.1	Timp4	0.0439398
uc007xuu.1	Csad	0.0439552
uc009noe.2	Maf	0.0439552
uc009csa.1	2310040G24Rik	0.0444182
uc007qoa.2	Sfxn1	0.0444714
uc007ipg.1	Irgm1	0.0448083
uc008fss.2	Hsbp1l1	0.0449849
uc009ajk.2	Actb	0.045039
uc008lzb.1	Pdia3	0.0452506
uc008fzl.2	Clcf1	0.0453604
uc008pic.1	AK030561	0.0453604
uc009tui.1	Vsig4	0.0454685
uc057bcp.1	abParts	0.0454685
uc009fib.1	Slc1a5	0.0454859
uc007deu.1	Gas5	0.0456073
uc008ayf.2	Rpl3l	0.0456073
uc008qqo.2	Wdr3	0.0456073
uc007elk.1	Adgrg6	0.0456337
uc008pyh.2	Muc1	0.0458841
uc007hpc.1	Itga7	0.0459614
uc009kzt.1	Mcph1	0.0460347
uc009qam.3	Fem1b	0.046212
uc008dnq.2	Xdh	0.0462391
uc008yqj.1	Pxmp2	0.0462391
uc009aat.2	Cux1	0.0462391
uc007nwl.2	D830013O20Rik	0.0462561
uc008ego.1	Ino80c	0.0462561
uc009gka.1	Nudt19	0.0462561
uc009mxh.2	Ccdc102a	0.0462561
uc012gem.1	Zfp964	0.0462561
uc008tva.2	Pgm2	0.0463254
uc008vlv.2	Capzb	0.0463254
uc007gjs.1	Glt8d2	0.0469503
uc009ble.1	Tbxas1	0.0470598
uc009iej.3	Fah	0.0472992
uc007xnp.1	Arf3	0.0473113
uc007zxr.1	Tmem50b	0.0473607
uc009gwt.2	Sphk2	0.0474131
uc008afu.1	Synj2	0.0474952
uc008yfp.1	Bmp2k	0.0474952
uc012dib.1	Cyb5rl	0.0479266
uc008syo.1	D630039A03Rik	0.0479521
uc007uqk.1	5031414D18Rik	0.0481553
uc008tza.2	Mrpl37	0.0481908
uc009bhk.1	Cald1	0.0482064
uc057avb.1	AK089125	0.0482975
uc008scx.2	Tstd3	0.0486428
uc008gre.2	Tmem109	0.048676
uc007idv.2	Mdh1	0.0487048
uc008ayn.1	Igfals	0.0487048
uc008vdc.1	Sfn	0.0487048
uc008zng.2	Setd1b	0.0487048
uc009jmi.1	Zp2	0.0487048
uc057ati.1	Sat1	0.0487048
uc008xfw.1	Msx1	0.0489049
uc007ids.4	Ugp2	0.0491229
uc007nya.2	Akap5	0.0491229
uc008brc.1	AK162363	0.0491229
uc008evp.2	Ticam2	0.0491229
uc011wjh.1	Arid5a	0.0491229
uc009jbf.1	Ppfibp2	0.0493867
uc008akg.1	Pacrg	0.0493974
uc007ehq.1	Ppp1r14c	0.0494858
uc007rqt.1	Gtf2h2	0.0494858
uc007duy.1	AK046316	0.0495254
uc007zbl.1	Pdia5	0.0495254
uc009kzk.2	Kbtbd11	0.0495254
uc009lou.1	Cyp4v3	0.0495254
uc033isn.1	Tgoln1	0.049604
uc007alc.1	Mcm3	0.0496771
uc007fgg.1	Sar1a	0.0497189
uc008byv.2	Myo1f	0.0497189
uc007cyj.1	Hmcn1	0.0497781
uc007pad.1	Slc25a29	0.0498725
uc008imb.1	Pip4k2a	0.0498725
uc009ris.1	Col6a6	0.0498725
uc009csf.1	Asprv1	0.0499855
