# Supplementary material for: A Dynamic Transcriptional Analysis Reveals IL-6 Axis as a Prominent Mediator of Surgical Acute Response in Non-ischemic Mouse Heart
Source: Front Physiol. 2019 Oct 31;10:1370. doi: 10.3389/fphys.2019.01370 (PMC6836931; doi:10.3389/fphys.2019.01370)
Supplement: Supplementary file 4 [file Table_3.xlsx]

## Sheet: Modules assignment
UCSC-ID	ref.geneSymbol	Module	dynamicColors
uc007cre.1	Btg2	M[1]	magenta
uc007dhx.1	Sele	M[1]	magenta
uc007fee.1	Ddit4	M[1]	magenta
uc007gfl.1	Gadd45b	M[1]	magenta
uc007hur.1	Gatsl3	M[1]	magenta
uc007moi.2	Socs3	M[1]	magenta
uc007nor.2	Nfkbia	M[1]	magenta
uc007oha.2	Fos	M[1]	magenta
uc007qmq.2	Gadd45g	M[1]	magenta
uc007vtl.1	Klhl38	M[1]	magenta
uc007vxx.1	Trib1	M[1]	magenta
uc007xni.1	Rnd1	M[1]	magenta
uc007yhx.1	Cebpd	M[1]	magenta
uc008elt.1	Egr1	M[1]	magenta
uc008har.1	Tmem252	M[1]	magenta
uc008hgi.2	Fas	M[1]	magenta
uc008lts.3	Chac1	M[1]	magenta
uc008oaf.2	Cebpb	M[1]	magenta
uc008rnf.1	Adh1	M[1]	magenta
uc008ybl.2	Cxcl1	M[1]	magenta
uc009dip.1	Timp4	M[1]	magenta
uc009dva.2	Kcna5	M[1]	magenta
uc009flk.1	Fosb	M[1]	magenta
uc009mvx.2	Mt1	M[1]	magenta
uc009ojx.1	Icam1	M[1]	magenta
uc009pvy.1	Sema7a	M[1]	magenta
uc012ghn.2	Junb	M[1]	magenta
uc007apl.1	Plekhb2	M[2]	turquoise
uc007ava.2	Mrps9	M[2]	turquoise
uc007bkg.2	Mreg	M[2]	turquoise
uc007bwo.1	Efhd1	M[2]	turquoise
uc007byj.2	Dnajb3	M[2]	turquoise
uc007cbs.1	Gpc1	M[2]	turquoise
uc007coh.2	Cdk18	M[2]	turquoise
uc007con.1	Klhdc8a	M[2]	turquoise
uc007cpw.2	Gm19461	M[2]	turquoise
uc007dey.2	Dars2	M[2]	turquoise
uc007dqa.2	Casq1	M[2]	turquoise
uc007elb.1	Aig1	M[2]	turquoise
uc007ewi.2	Mfsd4b3	M[2]	turquoise
uc007ewl.2	Mfsd4b1	M[2]	turquoise
uc007ezk.1	1700021F05Rik	M[2]	turquoise
uc007ezn.1	Qrsl1	M[2]	turquoise
uc007ezz.1	Bves	M[2]	turquoise
uc007ffj.3	Pcbd1	M[2]	turquoise
uc007fgc.1	Lrrc20	M[2]	turquoise
uc007fml.1	1700040L02Rik	M[2]	turquoise
uc007foo.2	Ube2d1	M[2]	turquoise
uc007fwo.2	Pfkl	M[2]	turquoise
uc007fzn.1	Hcn2	M[2]	turquoise
uc007gey.3	Lingo3	M[2]	turquoise
uc007gjs.1	Glt8d2	M[2]	turquoise
uc007gtn.1	Slc25a3	M[2]	turquoise
uc007gxo.1	Csl	M[2]	turquoise
uc007hmj.1	Cs	M[2]	turquoise
uc007hte.2	Smtn	M[2]	turquoise
uc007iyz.2	Slc36a2	M[2]	turquoise
uc007jfh.3	Rasd1	M[2]	turquoise
uc007jfv.2	Atpaf2	M[2]	turquoise
uc007jko.2	Cox10	M[2]	turquoise
uc007jqi.2	Efnb3	M[2]	turquoise
uc007jsw.1	Ybx2	M[2]	turquoise
uc007jtf.1	Ctdnep1	M[2]	turquoise
uc007kha.1	Abhd15	M[2]	turquoise
uc007kkb.2	Lyrm9	M[2]	turquoise
uc007ldx.2	Mrpl45	M[2]	turquoise
uc007lpq.2	Arl4d	M[2]	turquoise
uc007lyb.1	Taco1	M[2]	turquoise
uc007mvq.2	Narf	M[2]	turquoise
uc007naf.1	Laptm4a	M[2]	turquoise
uc007nfv.1	Adi1	M[2]	turquoise
uc007njn.1	Tspan13	M[2]	turquoise
uc007nns.2	Egln3	M[2]	turquoise
uc007nvs.2	Dhrs7	M[2]	turquoise
uc007ogj.2	Dlst	M[2]	turquoise
uc007pli.1	Actn2	M[2]	turquoise
uc007qhp.2	Nhlrc1	M[2]	turquoise
uc007qvd.1	Isca1	M[2]	turquoise
uc007qvi.2	Gas1	M[2]	turquoise
uc007rpm.1	Ptcd2	M[2]	turquoise
uc007sev.1	Pdhb	M[2]	turquoise
uc007sxv.2	Colq	M[2]	turquoise
uc007tvo.2	Abhd4	M[2]	turquoise
uc007uap.2	Cideb	M[2]	turquoise
uc007uoj.2	Hr	M[2]	turquoise
uc007uui.2	Gm5088	M[2]	turquoise
uc007vki.1	Cmbl	M[2]	turquoise
uc007vqk.2	2310069G16Rik	M[2]	turquoise
uc007wfw.1	Lynx1	M[2]	turquoise
uc007xbc.2	Ttll1	M[2]	turquoise
uc007xjw.1	AK077350	M[2]	turquoise
uc007xsv.2	Nr4a1	M[2]	turquoise
uc007ymv.1	Rtn4r	M[2]	turquoise
uc007yyn.2	Smco1	M[2]	turquoise
uc007yyx.1	Slc51a	M[2]	turquoise
uc007zte.2	Mrpl39	M[2]	turquoise
uc007zxk.2	Il10rb	M[2]	turquoise
uc008acu.1	Sh3bgr	M[2]	turquoise
uc008aih.2	Rps6ka2	M[2]	turquoise
uc008alj.1	Mrpl18	M[2]	turquoise
uc008atb.1	Paqr4	M[2]	turquoise
uc008ayl.1	Fahd1	M[2]	turquoise
uc008bch.1	Rhot2	M[2]	turquoise
uc008bcv.1	A930017K11Rik	M[2]	turquoise
uc008bfl.1	Ip6k3	M[2]	turquoise
uc008bsn.2	BC004004	M[2]	turquoise
uc008bto.1	Mdga1	M[2]	turquoise
uc008dbf.2	Tnfaip8l1	M[2]	turquoise
uc008dqd.1	AK006637	M[2]	turquoise
uc008dqo.1	Galm	M[2]	turquoise
uc008esb.1	Pcdh12	M[2]	turquoise
uc008faz.1	Cd74	M[2]	turquoise
uc008fru.1	Atp5a1	M[2]	turquoise
uc008fss.2	Hsbp1l1	M[2]	turquoise
uc008gco.2	Gal3st3	M[2]	turquoise
uc008gjv.2	Vegfb	M[2]	turquoise
uc008guv.1	Gm5512	M[2]	turquoise
uc008hcx.1	Ak3	M[2]	turquoise
uc008hrv.1	9130011E15Rik	M[2]	turquoise
uc008hsl.1	Pitx3	M[2]	turquoise
uc008ilx.1	Commd3	M[2]	turquoise
uc008inq.1	Pdss1	M[2]	turquoise
uc008ixc.2	Fam163b	M[2]	turquoise
uc008jcl.1	Crat	M[2]	turquoise
uc008jek.1	Fam78a	M[2]	turquoise
uc008jvx.2	Grb14	M[2]	turquoise
uc008jxt.2	Nostrin	M[2]	turquoise
uc008lll.1	AK084494	M[2]	turquoise
uc008lpz.2	Actc1	M[2]	turquoise
uc008lqc.1	C130080G10Rik	M[2]	turquoise
uc008ltr.2	Dll4	M[2]	turquoise
uc008mlu.1	Adra1d	M[2]	turquoise
uc008nfi.1	Sox12	M[2]	turquoise
uc008odb.3	Bmp7	M[2]	turquoise
uc008ohx.1	4921531C22Rik	M[2]	turquoise
uc008orw.1	Trim55	M[2]	turquoise
uc008rik.1	6330410L21Rik	M[2]	turquoise
uc008rqr.2	Ddah1	M[2]	turquoise
uc008rut.1	Tnni3k	M[2]	turquoise
uc008sop.1	Dnajb5	M[2]	turquoise
uc008ste.1	Tmod1	M[2]	turquoise
uc008tva.2	Pgm2	M[2]	turquoise
uc008ufj.3	Atpaf1	M[2]	turquoise
uc008ujg.1	Ipo13	M[2]	turquoise
uc008unc.1	Foxo6	M[2]	turquoise
uc008unl.1	Cited4	M[2]	turquoise
uc008unw.2	Smap2	M[2]	turquoise
uc008uoz.1	Heyl	M[2]	turquoise
uc008usz.2	Map7d1	M[2]	turquoise
uc008uvn.1	Zfp362	M[2]	turquoise
uc008uwe.1	Fndc5	M[2]	turquoise
uc008vlv.2	Capzb	M[2]	turquoise
uc008vnk.2	Gm13031	M[2]	turquoise
uc008vob.1	Arhgef19	M[2]	turquoise
uc008vxe.1	Slc25a33	M[2]	turquoise
uc008waf.2	Rnf207	M[2]	turquoise
uc008wgm.1	Perm1	M[2]	turquoise
uc008wvr.1	Kcnk3	M[2]	turquoise
uc008xbs.1	Nat8l	M[2]	turquoise
uc008xek.1	Sorcs2	M[2]	turquoise
uc008xfw.1	Msx1	M[2]	turquoise
uc008xnt.1	Smim14	M[2]	turquoise
uc008ycv.2	Cxcl9	M[2]	turquoise
uc008yzo.1	Mmab	M[2]	turquoise
uc008yzt.1	Fam222a	M[2]	turquoise
uc008zdo.1	Coq5	M[2]	turquoise
uc008zou.1	Abcb9	M[2]	turquoise
uc008zpb.3	Pitpnm2	M[2]	turquoise
uc008zpz.1	Rilpl1	M[2]	turquoise
uc009aih.1	Gna12	M[2]	turquoise
uc009aiz.1	Slc29a4	M[2]	turquoise
uc009ajl.1	Fscn1	M[2]	turquoise
uc009awr.1	AK015284	M[2]	turquoise
uc009cfc.1	Gadd45a	M[2]	turquoise
uc009chd.2	Mrpl35	M[2]	turquoise
uc009clf.2	Mrpl19	M[2]	turquoise
uc009csa.1	2310040G24Rik	M[2]	turquoise
uc009ctj.1	Gkn3	M[2]	turquoise
uc009das.1	Lmod3	M[2]	turquoise
uc009djn.1	Plxnd1	M[2]	turquoise
uc009exw.1	Dnaaf3	M[2]	turquoise
uc009fij.1	Dact3	M[2]	turquoise
uc009fps.1	Cadm4	M[2]	turquoise
uc009gjp.2	Lrp3	M[2]	turquoise
uc009gpj.1	Lrrc4b	M[2]	turquoise
uc009gyc.2	Kcnj11	M[2]	turquoise
uc009ile.1	Dgat2	M[2]	turquoise
uc009ilo.1	Gdpd5	M[2]	turquoise
uc009jjy.2	Coq7	M[2]	turquoise
uc009jmi.1	Zp2	M[2]	turquoise
uc009jqp.2	Gsg1l	M[2]	turquoise
uc009kau.2	Htra1	M[2]	turquoise
uc009kni.1	Prr33	M[2]	turquoise
uc009lwe.2	Sh2d4a	M[2]	turquoise
uc009myh.2	Mmp15	M[2]	turquoise
uc009nej.1	Nutf2	M[2]	turquoise
uc009npl.2	Cdh13	M[2]	turquoise
uc009nsj.1	Zfpm1	M[2]	turquoise
uc009nwv.1	Abcb10	M[2]	turquoise
uc009nxv.2	Gnpat	M[2]	turquoise
uc009opy.2	Acad8	M[2]	turquoise
uc009pfh.1	Scn4b	M[2]	turquoise
uc009pjv.2	Sdhd	M[2]	turquoise
uc009psx.2	Tspan3	M[2]	turquoise
uc009qen.2	Dapk2	M[2]	turquoise
uc009rbf.1	Paqr9	M[2]	turquoise
uc009rcx.1	Spsb4	M[2]	turquoise
uc009rfl.1	Gm28979	M[2]	turquoise
uc009rfp.1	Ky	M[2]	turquoise
uc009rlg.1	6430571L13Rik	M[2]	turquoise
uc009rpb.1	Nicn1	M[2]	turquoise
uc009ryg.1	Cmtm8	M[2]	turquoise
uc009sdb.1	Trak1	M[2]	turquoise
uc009tbu.1	Apln	M[2]	turquoise
uc009ucg.1	Itm2a	M[2]	turquoise
uc009uft.1	Tmem35	M[2]	turquoise
uc009vew.1	AK018753	M[2]	turquoise
uc011xdj.2	9030612E09Rik	M[2]	turquoise
uc011xtj.1	Sox30	M[2]	turquoise
uc011xty.1	Trim7	M[2]	turquoise
uc011xuy.1	Lyrm7	M[2]	turquoise
uc011ziw.1	Opn4	M[2]	turquoise
uc012arq.1	Vars2	M[2]	turquoise
uc012cmc.1	Mir133a-2	M[2]	turquoise
uc012cmr.1	Uckl1os	M[2]	turquoise
uc012ddz.1	Murc	M[2]	turquoise
uc012djj.1	Tmem69	M[2]	turquoise
uc012dnu.1	Aldh4a1	M[2]	turquoise
uc012fgp.1	Eid2b	M[2]	turquoise
uc029scv.1	2310020H05Rik	M[2]	turquoise
uc029vuf.1	Clec2l	M[2]	turquoise
uc033hof.1	Mybpc3	M[2]	turquoise
uc033hqb.1	Zc3h8	M[2]	turquoise
uc033ihy.1	Atg9b	M[2]	turquoise
uc057aye.1	Trim7	M[2]	turquoise
uc057bcp.1	abParts	M[2]	turquoise
uc057bxx.1	Ift122	M[2]	turquoise
uc007bzx.2	Ramp1	M[3]	green
uc007cai.1	Klhl30	M[3]	green
uc007cja.2	Tmem177	M[3]	green
uc007fgb.1	AK085995	M[3]	green
uc007ggz.2	Apba3	M[3]	green
uc007hcr.1	Lrrc10	M[3]	green
uc007hmk.1	Coq10a	M[3]	green
uc007hug.1	Mtfp1	M[3]	green
uc007hxe.2	Pgam2	M[3]	green
uc007idv.2	Mdh1	M[3]	green
uc007ipd.2	Trim7	M[3]	green
uc007jvr.2	Slc25a11	M[3]	green
uc007kzo.3	Sgca	M[3]	green
uc007mzp.1	Rhob	M[3]	green
uc007ove.1	Asb2	M[3]	green
uc007oxu.2	Glrx5	M[3]	green
uc007pad.1	Slc25a29	M[3]	green
uc007pdn.2	Ckb	M[3]	green
uc007pyv.2	Uqcrfs1	M[3]	green
uc007qys.1	1810034E14Rik	M[3]	green
uc007rxi.2	Hspb3	M[3]	green
uc007srr.1	Ppif	M[3]	green
uc007szj.1	Vstm4	M[3]	green
uc007tvu.1	Oxa1l	M[3]	green
uc007uib.1	Prss55	M[3]	green
uc007ust.1	Rgcc	M[3]	green
uc007wfs.1	Them6	M[3]	green
uc007yhh.1	Fopnl	M[3]	green
uc007yqx.1	Fam131a	M[3]	green
uc007zjv.1	Retnla	M[3]	green
uc007zxq.1	Ifngr2	M[3]	green
uc008amy.2	Smoc2	M[3]	green
uc008ayf.2	Rpl3l	M[3]	green
uc008ayn.1	Igfals	M[3]	green
uc008azp.1	Tmem204	M[3]	green
uc008bbz.1	Metrn	M[3]	green
uc008bcg.1	Rhbdl1	M[3]	green
uc008ccd.1	H2-Aa	M[3]	green
uc008eiv.1	Lims2	M[3]	green
uc008eki.2	Reep5	M[3]	green
uc008fyd.1	Doc2g	M[3]	green
uc008gre.2	Tmem109	M[3]	green
uc008ixe.1	Dbh	M[3]	green
uc008jej.1	Fam78a	M[3]	green
uc008npv.3	D630003M21Rik	M[3]	green
uc008nqv.1	Gm826	M[3]	green
uc008odh.1	Rbm38	M[3]	green
uc008qls.1	Car14	M[3]	green
uc008qna.2	Hfe2	M[3]	green
uc008rqq.2	Cyr61	M[3]	green
uc008sjc.2	Dnaic1	M[3]	green
uc008tza.2	Mrpl37	M[3]	green
uc008vhv.2	Tcea3	M[3]	green
uc008vtk.2	Plod1	M[3]	green
uc008vzx.2	Acot7	M[3]	green
uc008wrh.1	Abcb8	M[3]	green
uc008wry.2	Asb10	M[3]	green
uc008wsd.1	Smarcd3	M[3]	green
uc008xbi.1	Letm1	M[3]	green
uc008xvw.2	Hopx	M[3]	green
uc008yqj.1	Pxmp2	M[3]	green
uc008zgy.1	AK087181	M[3]	green
uc008ztm.1	Phkg1	M[3]	green
uc009bgy.2	Akr1b3	M[3]	green
uc009dof.2	Tuba8	M[3]	green
uc009edr.1	Fkbp4	M[3]	green
uc009fzq.3	Sars2	M[3]	green
uc009gka.1	Nudt19	M[3]	green
uc009guv.1	Lin7b	M[3]	green
uc009gzy.1	Tmem86a	M[3]	green
uc009ije.2	Thrsp	M[3]	green
uc009iyg.2	Smpd1	M[3]	green
uc009kdm.1	AK041267	M[3]	green
uc009kfm.1	Lrrc27	M[3]	green
uc009kxf.1	Adprhl1	M[3]	green
uc009mgi.2	Tmem38a	M[3]	green
uc009pch.1	Pdzd3	M[3]	green
uc009qex.2	Fbxl22	M[3]	green
uc009rqh.1	Ndufaf3	M[3]	green
uc009tfe.2	Cxx1a	M[3]	green
uc009tff.1	Cxx1b	M[3]	green
uc009tmo.2	Srpk3	M[3]	green
uc009txu.1	Itgb1bp2	M[3]	green
uc011xwp.1	Dhrs7c	M[3]	green
uc012brm.1	Gm13375	M[3]	green
uc012dib.1	Cyb5rl	M[3]	green
uc012ggr.1	Tecr	M[3]	green
uc029req.1	2310039L15Rik	M[3]	green
uc029uwm.1	Gm5860	M[3]	green
uc057btj.1	Asb10	M[3]	green
uc057cch.1	Prdx2	M[3]	green
uc007brv.1	Col4a3	M[4]	red
uc007cyj.1	Hmcn1	M[4]	red
uc007duy.1	AK046316	M[4]	red
uc007epo.2	Slc2a12	M[4]	red
uc007ezf.1	Sobp	M[4]	red
uc007ezp.1	Rtn4ip1	M[4]	red
uc007hfs.1	Rassf3	M[4]	red
uc007iil.1	AK144695	M[4]	red
uc007nhd.1	Lamb1	M[4]	red
uc007ohx.2	Vash1	M[4]	red
uc007okt.2	Ston2	M[4]	red
uc007rfe.1	Lrrc14b	M[4]	red
uc007rjr.1	Atg10	M[4]	red
uc007rtp.1	Rgs7bp	M[4]	red
uc007suj.2	Lrtm1	M[4]	red
uc007szg.2	3425401B19Rik	M[4]	red
uc007txu.1	Mhrt	M[4]	red
uc007wvf.1	Mgat3	M[4]	red
uc007xdt.1	Celsr1	M[4]	red
uc007xjn.1	Tmem117	M[4]	red
uc007ywn.2	Lrrc15	M[4]	red
uc007zbj.1	Adcy5	M[4]	red
uc007ztg.2	Jam2	M[4]	red
uc008aku.1	Slc22a3	M[4]	red
uc008alv.1	Sod2	M[4]	red
uc008dom.2	Ltbp1	M[4]	red
uc008eio.2	Wdr33	M[4]	red
uc008eww.2	Hsd17b4	M[4]	red
uc008hbw.1	Kcnv2	M[4]	red
uc008ihr.1	Itih5	M[4]	red
uc008jys.2	Klhl23	M[4]	red
uc008kkc.1	Lrrc55	M[4]	red
uc008kvl.1	AK132189	M[4]	red
uc008lqa.2	C130080G10Rik	M[4]	red
uc008lte.2	Rmdn3	M[4]	red
uc008nla.2	Myh7b	M[4]	red
uc008pey.1	Frem2	M[4]	red
uc008plm.2	Gfm1	M[4]	red
uc008quj.2	Fam19a3	M[4]	red
uc008rci.2	Lrrc39	M[4]	red
uc008rus.2	Tnni3k	M[4]	red
uc008scx.2	Tstd3	M[4]	red
uc008tvj.1	Raver2	M[4]	red
uc008uhe.1	Mmachc	M[4]	red
uc008yfi.2	Mrpl1	M[4]	red
uc008yga.1	Antxr2	M[4]	red
uc008ykb.2	Sparcl1	M[4]	red
uc009aef.2	Cyp3a13	M[4]	red
uc009baq.1	Kcnd2	M[4]	red
uc009bbu.1	Lmod2	M[4]	red
uc009bja.1	Ptn	M[4]	red
uc009chc.2	Reep1	M[4]	red
uc009cro.2	Pcyox1	M[4]	red
uc009gur.1	Hrc	M[4]	red
uc009icd.1	Fsd2	M[4]	red
uc009jbf.1	Ppfibp2	M[4]	red
uc009kqt.1	Ccnd1	M[4]	red
uc009lkz.2	Gm16793	M[4]	red
uc009mqg.1	AK085761	M[4]	red
uc009naw.1	Pdp2	M[4]	red
uc009ogj.1	Fat3	M[4]	red
uc009oqr.1	Opcml	M[4]	red
uc009pka.2	Dlat	M[4]	red
uc009qnu.1	Fam81a	M[4]	red
uc009ris.1	Col6a6	M[4]	red
uc009rrz.2	Plxnb1	M[4]	red
uc009seb.2	Higd1a	M[4]	red
uc011ygr.1	Prkca	M[4]	red
uc011yya.1	Mylk4	M[4]	red
uc011zlk.1	Mir208b	M[4]	red
uc012dbj.2	Pm20d2	M[4]	red
uc012gna.1	Egln1	M[4]	red
uc029siz.1	A930018M24Rik	M[4]	red
uc029snh.1	AK161019	M[4]	red
uc033htd.1	Intu	M[4]	red
uc057avb.1	AK089125	M[4]	red
uc057byu.1	AK168778	M[4]	red
uc007alc.1	Mcm3	M[5]	yellow
uc007beu.1	AK217854	M[5]	yellow
uc007crg.2	Chil1	M[5]	yellow
uc007cxv.2	Ptgs2	M[5]	yellow
uc007czr.1	Lamc2	M[5]	yellow
uc007dac.1	Npl	M[5]	yellow
uc007dhz.2	Selp	M[5]	yellow
uc007fap.2	Lilr4b	M[5]	yellow
uc007fhi.1	Srgn	M[5]	yellow
uc007fwa.1	Ube2g2	M[5]	yellow
uc007fzs.2	Fstl3	M[5]	yellow
uc007grj.1	Dram1	M[5]	yellow
uc007ike.2	Npm1	M[5]	yellow
uc007jio.1	Adora2b	M[5]	yellow
uc007jsd.2	Kctd11	M[5]	yellow
uc007kmp.1	Ccl2	M[5]	yellow
uc007kmq.2	Ccl7	M[5]	yellow
uc007koi.1	Slfn1	M[5]	yellow
uc007ksv.1	Vmp1	M[5]	yellow
uc007lam.2	Ngfr	M[5]	yellow
uc007lgi.1	Erbb2	M[5]	yellow
uc007lrv.2	Grn	M[5]	yellow
uc007mgd.2	Cd300ld	M[5]	yellow
uc007mut.1	Fasn	M[5]	yellow
uc007nfe.2	Id2	M[5]	yellow
uc007npv.2	Clec14a	M[5]	yellow
uc007ntm.2	Pygl	M[5]	yellow
uc007nyt.2	Rab15	M[5]	yellow
uc007puq.3	Hist1h1c	M[5]	yellow
uc007pzu.1	Serpinb1a	M[5]	yellow
uc007qoa.2	Sfxn1	M[5]	yellow
uc007qyw.2	Ctsl	M[5]	yellow
uc007sks.1	Ndst2	M[5]	yellow
uc007tme.2	Pnp	M[5]	yellow
uc007ukn.1	AK040737	M[5]	yellow
uc007vnx.2	Baalc	M[5]	yellow
uc007wgp.1	Ly6c2	M[5]	yellow
uc007wow.2	Ncf4	M[5]	yellow
uc007yct.1	Carhsp1	M[5]	yellow
uc007yen.2	Litaf	M[5]	yellow
uc007zbl.1	Pdia5	M[5]	yellow
uc007zdi.2	Hcls1	M[5]	yellow
uc007zmx.1	Tmem45a	M[5]	yellow
uc008akg.1	Pacrg	M[5]	yellow
uc008akm.1	Agpat4	M[5]	yellow
uc008cht.1	H2-Q10	M[5]	yellow
uc008cio.1	Ier3	M[5]	yellow
uc008cis.1	Nrm	M[5]	yellow
uc008ehr.1	AK076984	M[5]	yellow
uc008fzl.2	Clcf1	M[5]	yellow
uc008gca.1	Rin1	M[5]	yellow
uc008gsk.1	Ms4a6b	M[5]	yellow
uc008gsl.1	Ms4a4d	M[5]	yellow
uc008guf.1	Fam111a	M[5]	yellow
uc008guq.1	Lpxn	M[5]	yellow
uc008gyi.1	Anxa1	M[5]	yellow
uc008hej.2	Gldc	M[5]	yellow
uc008hgj.1	Ch25h	M[5]	yellow
uc008hna.1	Ankrd2	M[5]	yellow
uc008ioo.2	Il1f9	M[5]	yellow
uc008jde.2	Usp20	M[5]	yellow
uc008jqp.1	Tnfaip6	M[5]	yellow
uc008ksv.2	Ptprj	M[5]	yellow
uc008mdr.2	Hdc	M[5]	yellow
uc008mkb.2	A730017L22Rik	M[5]	yellow
uc008mtd.2	Thbd	M[5]	yellow
uc008new.2	Srxn1	M[5]	yellow
uc008nlj.2	Mmp24	M[5]	yellow
uc008nwt.3	Mmp9	M[5]	yellow
uc008orm.2	Cyp7b1	M[5]	yellow
uc008pla.1	Ptx3	M[5]	yellow
uc008srf.1	Glipr2	M[5]	yellow
uc008vbv.1	Themis2	M[5]	yellow
uc008vct.2	Fam46b	M[5]	yellow
uc008vdc.1	Sfn	M[5]	yellow
uc008vei.1	Cnksr1	M[5]	yellow
uc008viv.2	Wnt4	M[5]	yellow
uc008ybn.1	Cxcl2	M[5]	yellow
uc008zop.3	Hcar2	M[5]	yellow
uc009abg.2	Cldn15	M[5]	yellow
uc009ace.2	Slc12a9	M[5]	yellow
uc009ahr.1	Eif3b	M[5]	yellow
uc009ajk.2	Actb	M[5]	yellow
uc009apt.1	Medag	M[5]	yellow
uc009ble.1	Tbxas1	M[5]	yellow
uc009bvx.1	Tmem176a	M[5]	yellow
uc009csf.1	Asprv1	M[5]	yellow
uc009csh.2	Mxd1	M[5]	yellow
uc009dpm.1	Gdf3	M[5]	yellow
uc009enk.1	Mgst1	M[5]	yellow
uc009fib.1	Slc1a5	M[5]	yellow
uc009fql.1	Cd177	M[5]	yellow
uc009frf.2	Atp1a3	M[5]	yellow
uc009gbj.2	2200002D01Rik	M[5]	yellow
uc009gnr.2	Klk9	M[5]	yellow
uc009gqf.1	Napsa	M[5]	yellow
uc009hwf.1	Slco3a1	M[5]	yellow
uc009jfr.1	Lyve1	M[5]	yellow
uc009kjd.1	Ifitm6	M[5]	yellow
uc009kln.2	Tspan4	M[5]	yellow
uc009lks.1	Dusp4	M[5]	yellow
uc009lnk.2	Mtus1	M[5]	yellow
uc009mhc.2	Hmox1	M[5]	yellow
uc009mvv.1	Mt2	M[5]	yellow
uc009ocr.2	Mmp8	M[5]	yellow
uc009ram.2	Plscr1	M[5]	yellow
uc009sgb.1	Tmem158	M[5]	yellow
uc009sgf.2	Limd1	M[5]	yellow
uc009sgy.2	Ccr1	M[5]	yellow
uc009sns.2	Was	M[5]	yellow
uc009tpp.2	Mpp1	M[5]	yellow
uc011xbr.1	Ctgf	M[5]	yellow
uc011xud.1	Gfpt2	M[5]	yellow
uc011zwe.1	Rpl3	M[5]	yellow
uc012dmj.1	Fgr	M[5]	yellow
uc012gtc.1	Layn	M[5]	yellow
uc029sdr.1	AK172204	M[5]	yellow
uc007blv.2	Tmbim1	M[6]	pink
uc007bly.2	Slc11a1	M[6]	pink
uc007csu.1	Arl8a	M[6]	pink
uc007czm.2	Ncf2	M[6]	pink
uc007dku.2	Uck2	M[6]	pink
uc007dnl.1	Fcer1g	M[6]	pink
uc007hng.1	Esyt1	M[6]	pink
uc007hnl.1	Pa2g4	M[6]	pink
uc007hyt.2	Myo1g	M[6]	pink
uc007jqy.2	Cd68	M[6]	pink
uc007kms.1	Ccl12	M[6]	pink
uc007kmt.2	Ccl8	M[6]	pink
uc007kog.1	Slfn2	M[6]	pink
uc007kpj.1	Ccl9	M[6]	pink
uc007kpm.1	Ccl6	M[6]	pink
uc007kze.1	Lrrc59	M[6]	pink
uc007rku.2	Thbs4	M[6]	pink
uc007ujs.3	Clu	M[6]	pink
uc007wpp.1	Rac2	M[6]	pink
uc008dbb.1	Lrg1	M[6]	pink
uc008fxq.1	Aldh3b1	M[6]	pink
uc008icj.2	Csf2ra	M[6]	pink
uc008iut.1	Card9	M[6]	pink
uc008jhc.2	Fam129b	M[6]	pink
uc008kjm.1	Rtn4rl2	M[6]	pink
uc008kuj.2	Spi1	M[6]	pink
uc008nhc.3	Hck	M[6]	pink
uc008npr.1	Tgm2	M[6]	pink
uc008nzy.2	Snai1	M[6]	pink
uc008ofd.2	Ctsz	M[6]	pink
uc008qcz.2	S100a4	M[6]	pink
uc008qmr.1	Fcgr1	M[6]	pink
uc008tlz.1	Plin2	M[6]	pink
uc008vpl.1	Efhd2	M[6]	pink
uc008vrt.1	Tnfrsf1b	M[6]	pink
uc008wwm.1	Emilin1	M[6]	pink
uc008ybi.2	Pf4	M[6]	pink
uc009abk.2	Plod3	M[6]	pink
uc009clt.1	Loxl3	M[6]	pink
uc009cvi.1	Sec61a1	M[6]	pink
uc009dul.2	Tnfrsf1a	M[6]	pink
uc009inw.2	P2ry6	M[6]	pink
uc009jtw.2	Mvp	M[6]	pink
uc009maz.1	Lrrc25	M[6]	pink
uc009mbm.1	Ifi30	M[6]	pink
uc009mfe.2	Cyp4f18	M[6]	pink
uc009mrp.1	Snx20	M[6]	pink
uc009nin.2	Hp	M[6]	pink
uc009nvt.1	Tubb3	M[6]	pink
uc009psv.2	Pstpip1	M[6]	pink
uc009puy.1	Rpp25	M[6]	pink
uc009qng.1	Anxa2	M[6]	pink
uc009sar.1	Myd88	M[6]	pink
uc009sub.2	Cfp	M[6]	pink
uc009toy.1	G6pdx	M[6]	pink
uc012glt.1	Cotl1	M[6]	pink
uc007ajm.1	Rdh10	M[7]	blue
uc007awq.2	Col3a1	M[7]	blue
uc007awr.1	Col5a2	M[7]	blue
uc007bll.1	Cxcr2	M[7]	blue
uc007bqq.1	Kcne4	M[7]	blue
uc007bvk.2	B3gnt7	M[7]	blue
uc007byc.1	Ugt1a7c	M[7]	blue
uc007cjl.1	Marco	M[7]	blue
uc007cyg.2	Prg4	M[7]	blue
uc007dmw.2	Fcgr4	M[7]	blue
uc007doz.1	Cd48	M[7]	blue
uc007drg.1	Ackr1	M[7]	blue
uc007eiq.2	Zc3h12d	M[7]	blue
uc007ejg.1	Rab32	M[7]	blue
uc007epk.2	C920009B18Rik	M[7]	blue
uc007erg.2	Arg1	M[7]	blue
uc007ezl.1	Cd24a	M[7]	blue
uc007hcs.1	Cct2	M[7]	blue
uc007hjx.1	Lrp1	M[7]	blue
uc007hus.2	Osm	M[7]	blue
uc007ijq.1	Sh3pxd2b	M[7]	blue
uc007ikv.1	Lcp2	M[7]	blue
uc007jbw.2	2210407C18Rik	M[7]	blue
uc007jno.1	Pik3r5	M[7]	blue
uc007juo.1	Alox15	M[7]	blue
uc007kql.1	Acaca	M[7]	blue
uc007mqk.1	Card14	M[7]	blue
uc007mtw.2	Pycr1	M[7]	blue
uc007nao.2	Osr1	M[7]	blue
uc007oxg.1	Serpina3n	M[7]	blue
uc007pfe.1	Ahnak2	M[7]	blue
uc007pzw.2	Serpinb1c	M[7]	blue
uc007rry.1	Cd180	M[7]	blue
uc007rym.2	Emb	M[7]	blue
uc007swv.1	Stab1	M[7]	blue
uc007szk.2	Wdfy4	M[7]	blue
uc007twc.3	Mmp14	M[7]	blue
uc007txa.1	Slc7a8	M[7]	blue
uc007uwf.2	Irg1	M[7]	blue
uc007uxo.1	AK139611	M[7]	blue
uc007vix.2	Basp1	M[7]	blue
uc007vmx.2	Pabpc1	M[7]	blue
uc007woy.2	Csf2rb2	M[7]	blue
uc007xsz.1	Krt80	M[7]	blue
uc007xui.1	Krt8	M[7]	blue
uc007xut.1	Soat2	M[7]	blue
uc007ytt.1	Masp1	M[7]	blue
uc008bsi.1	Rab44	M[7]	blue
uc008cai.1	Wdr46	M[7]	blue
uc008cxi.1	B430306N03Rik	M[7]	blue
uc008def.2	Tnfsf14	M[7]	blue
uc008evt.1	Cdo1	M[7]	blue
uc008exr.1	Snx2	M[7]	blue
uc008ftr.1	Mbp	M[7]	blue
uc008gad.1	Syt12	M[7]	blue
uc008gjb.1	Ccdc88b	M[7]	blue
uc008gro.1	Ms4a8a	M[7]	blue
uc008gsm.1	Ms4a6d	M[7]	blue
uc008gub.1	Mpeg1	M[7]	blue
uc008hhh.1	Ankrd1	M[7]	blue
uc008hlu.1	Pik3ap1	M[7]	blue
uc008hmk.1	Rrp12	M[7]	blue
uc008ice.2	Grk5	M[7]	blue
uc008ino.2	Apbb1ip	M[7]	blue
uc008jfl.1	Lcn2	M[7]	blue
uc008jxs.1	Cers6	M[7]	blue
uc008jyb.1	Dhrs9	M[7]	blue
uc008kwn.2	Atg13	M[7]	blue
uc008lru.2	Gpr176	M[7]	blue
uc008mko.1	Siglec1	M[7]	blue
uc008nqw.2	Mafb	M[7]	blue
uc008nzm.1	B4galt5	M[7]	blue
uc008odo.3	Zbp1	M[7]	blue
uc008oqo.2	Car13	M[7]	blue
uc008orf.1	Gm5150	M[7]	blue
uc008orz.2	Cp	M[7]	blue
uc008pdi.1	Slc7a11	M[7]	blue
uc008psa.2	Cd5l	M[7]	blue
uc008qed.1	Sprr1a	M[7]	blue
uc008qvw.2	Chil3	M[7]	blue
uc008qwm.2	Cd53	M[7]	blue
uc008reo.2	Gclm	M[7]	blue
uc008thg.2	Tnc	M[7]	blue
uc008uiy.1	Slc6a9	M[7]	blue
uc008wes.2	Tmem88b	M[7]	blue
uc008wjb.2	Steap1	M[7]	blue
uc008xia.1	Bst1	M[7]	blue
uc008ybg.2	Cxcl5	M[7]	blue
uc008ybh.2	Ppbp	M[7]	blue
uc008ybj.2	Cxcl3	M[7]	blue
uc008yfb.1	Cxcl13	M[7]	blue
uc008yht.1	Plac8	M[7]	blue
uc008yhw.1	Hpse	M[7]	blue
uc009aob.2	Flt3	M[7]	blue
uc009avm.2	Col1a2	M[7]	blue
uc009bgz.1	Akr1b8	M[7]	blue
uc009cne.2	Mthfd2	M[7]	blue
uc009dnj.2	Il17ra	M[7]	blue
uc009dpu.2	Clec4a1	M[7]	blue
uc009gho.3	Fxyd5	M[7]	blue
uc009hef.2	Atp10a	M[7]	blue
uc009ifu.3	Ctsc	M[7]	blue
uc009jkx.2	Gprc5b	M[7]	blue
uc009jsb.1	Apobr	M[7]	blue
uc009jyc.1	Itgax	M[7]	blue
uc009kdp.2	Adam12	M[7]	blue
uc009ksi.1	Mcemp1	M[7]	blue
uc009kwr.3	F7	M[7]	blue
uc009kye.1	Rasa3	M[7]	blue
uc009lhb.1	Star	M[7]	blue
uc009lhx.2	Adgra2	M[7]	blue
uc009lmk.1	Msr1	M[7]	blue
uc009maj.2	Crlf1	M[7]	blue
uc009ngi.2	Cdh1	M[7]	blue
uc009nsc.2	Slc7a5	M[7]	blue
uc009oco.1	Mmp3	M[7]	blue
uc009oki.2	Pde4a	M[7]	blue
uc009pag.1	Ubash3b	M[7]	blue
uc009pap.1	Sorl1	M[7]	blue
uc009phh.1	Zpr1	M[7]	blue
uc009pki.1	2310030G06Rik	M[7]	blue
uc009qox.2	Aldh1a2	M[7]	blue
uc009qus.2	Col12a1	M[7]	blue
uc009qzj.2	Bcl2a1b	M[7]	blue
uc009scq.2	Entpd3	M[7]	blue
uc009shc.1	Ccr2	M[7]	blue
uc009tuh.2	F630028O10Rik	M[7]	blue
uc009tyk.2	Ercc6l	M[7]	blue
uc009tzy.1	Slc16a2	M[7]	blue
uc009ubn.1	Tlr13	M[7]	blue
uc011ybf.1	AI662270	M[7]	blue
uc011yrf.1	Serpina3i	M[7]	blue
uc012aaa.1	Itgb7	M[7]	blue
uc012atr.1	Pla2g7	M[7]	blue
uc012elo.1	Gpnmb	M[7]	blue
uc012hdh.1	Ccr2	M[7]	blue
uc033gwu.1	Bin2	M[7]	blue
uc007atk.1	AK040602	M[8]	black
uc007awu.1	Slc40a1	M[8]	black
uc007bbl.1	Aox1	M[8]	black
uc007cvn.2	Nek7	M[8]	black
uc007dys.1	C130074G19Rik	M[8]	black
uc007fel.1	Spock2	M[8]	black
uc007fqb.2	Bcr	M[8]	black
uc007iem.2	Zrsr1	M[8]	black
uc007ild.2	Slit3	M[8]	black
uc007lew.1	Lasp1	M[8]	black
uc007mhi.1	Cdr2l	M[8]	black
uc007nck.2	Pqlc3	M[8]	black
uc007oal.1	Zfp36l1	M[8]	black
uc007olc.2	Flrt2	M[8]	black
uc007pff.1	Ahnak2	M[8]	black
uc007twj.2	Ajuba	M[8]	black
uc007unx.1	Piwil2	M[8]	black
uc007vdc.1	Dab2	M[8]	black
uc007wpr.2	Cyth4	M[8]	black
uc007xnp.1	Arf3	M[8]	black
uc007ybt.1	Ppl	M[8]	black
uc007yku.1	Snap29	M[8]	black
uc007yts.1	Masp1	M[8]	black
uc007zkf.1	Ift57	M[8]	black
uc008anb.2	Thbs2	M[8]	black
uc008bvx.1	Notch3	M[8]	black
uc008dsq.2	Zfp36l2	M[8]	black
uc008evp.2	Ticam2	M[8]	black
uc008faq.2	Synpo	M[8]	black
uc008fft.1	Pmaip1	M[8]	black
uc008hjt.1	Hells	M[8]	black
uc008hpr.2	Scd1	M[8]	black
uc008jll.2	Ptgs1	M[8]	black
uc008liw.2	Cat	M[8]	black
uc008mfc.1	Tmem127	M[8]	black
uc008mhf.2	Polr1b	M[8]	black
uc008ntg.2	Serinc3	M[8]	black
uc008pce.2	Pgrmc2	M[8]	black
uc008rcc.1	BC051062	M[8]	black
uc008sqe.2	Tln1	M[8]	black
uc008wws.1	Tcf23	M[8]	black
uc008xcx.1	Nop14	M[8]	black
uc008zng.2	Setd1b	M[8]	black
uc008zyk.3	Hip1	M[8]	black
uc009fno.2	Pvr	M[8]	black
uc009imd.1	Spcs2	M[8]	black
uc009jhv.2	Spon1	M[8]	black
uc009jna.1	Vwa3a	M[8]	black
uc009jqb.1	Il4ra	M[8]	black
uc009kae.1	Tacc2	M[8]	black
uc009kty.1	AK030646	M[8]	black
uc009nct.2	Fhod1	M[8]	black
uc009nvm.2	Tcf25	M[8]	black
uc009oph.2	Herpud2	M[8]	black
uc009oqz.1	Adamts15	M[8]	black
uc009orz.2	Fli1	M[8]	black
uc009ptp.1	Snx33	M[8]	black
uc009scn.1	Myrip	M[8]	black
uc011xzb.1	Mnt	M[8]	black
uc012cyp.1	Pdlim5	M[8]	black
uc012fpt.1	Lrrc32	M[8]	black
uc012hhw.1	Fhl1	M[8]	black
uc007ait.2	Tram1	M[9]	brown
uc007atl.3	Rnf149	M[9]	brown
uc007bdy.1	Nop58	M[9]	brown
uc007bet.2	Raph1	M[9]	brown
uc007buy.1	Psmd1	M[9]	brown
uc007bvl.1	Ncl	M[9]	brown
uc007cgp.1	Tnfrsf11a	M[9]	brown
uc007cll.1	Ubxn4	M[9]	brown
uc007dcj.1	Soat1	M[9]	brown
uc007dfj.2	Ankrd45	M[9]	brown
uc007dye.2	Capn2	M[9]	brown
uc007dzg.1	Eprs	M[9]	brown
uc007edc.1	Slc30a1	M[9]	brown
uc007eus.1	Dse	M[9]	brown
uc007ezq.2	Aim1	M[9]	brown
uc007fhn.1	Ddx21	M[9]	brown
uc007gkf.1	Slc41a2	M[9]	brown
uc007gww.2	Btg1	M[9]	brown
uc007hax.2	Tbc1d15	M[9]	brown
uc007hdr.1	Rap1b	M[9]	brown
uc007ktc.1	Dhx40	M[9]	brown
uc007kto.1	Ppm1e	M[9]	brown
uc007lym.1	Ftsj3	M[9]	brown
uc007nbh.1	Ddx1	M[9]	brown
uc007ncp.1	Pdia6	M[9]	brown
uc007nnz.2	Baz1a	M[9]	brown
uc007nsb.1	Klhdc2	M[9]	brown
uc007nsj.1	Arf6	M[9]	brown
uc007nte.2	Sav1	M[9]	brown
uc007nye.1	Zbtb1	M[9]	brown
uc007plk.1	Heatr1	M[9]	brown
uc007qfx.1	Gfod1	M[9]	brown
uc007rjo.2	Tmem167	M[9]	brown
uc007rlv.2	Ap3b1	M[9]	brown
uc007rmo.1	Iqgap2	M[9]	brown
uc007rod.2	Enc1	M[9]	brown
uc007sxe.1	Sema3g	M[9]	brown
uc007uzx.1	Rap2a	M[9]	brown
uc007vsl.2	Has2	M[9]	brown
uc007xjk.2	Irak4	M[9]	brown
uc007xjl.1	Twf1	M[9]	brown
uc007xuk.2	Eif4b	M[9]	brown
uc007yhr.2	Mcm4	M[9]	brown
uc007zje.2	Plcxd2	M[9]	brown
uc007zli.2	Alcam	M[9]	brown
uc007zpx.2	Pros1	M[9]	brown
uc008byv.2	Myo1f	M[9]	brown
uc008cpw.1	Clic5	M[9]	brown
uc008dfy.1	Man2a1	M[9]	brown
uc008dqc.1	Cyp1b1	M[9]	brown
uc008egv.1	Slc39a6	M[9]	brown
uc008evs.2	Eif1a	M[9]	brown
uc008fem.1	Atp8b1	M[9]	brown
uc008fmy.1	Seh1l	M[9]	brown
uc008gjh.1	Esrra	M[9]	brown
uc008gsh.2	Ms4a6c	M[9]	brown
uc008gyx.1	Gda	M[9]	brown
uc008hos.2	Entpd7	M[9]	brown
uc008ikk.2	Mrc1	M[9]	brown
uc008imb.1	Pip4k2a	M[9]	brown
uc008khl.1	Frzb	M[9]	brown
uc008lzb.1	Pdia3	M[9]	brown
uc008moz.2	Jag1	M[9]	brown
uc008mqj.1	Rrbp1	M[9]	brown
uc008ozj.2	Anxa5	M[9]	brown
uc008phs.2	Serp1	M[9]	brown
uc008plp.1	Mfsd1	M[9]	brown
uc008qbe.2	1700094D03Rik	M[9]	brown
uc008qqo.2	Wdr3	M[9]	brown
uc008qyd.2	Gnai3	M[9]	brown
uc008rae.1	Slc25a24	M[9]	brown
uc008rjq.2	Sgms2	M[9]	brown
uc008ryw.2	Plekhf2	M[9]	brown
uc008shw.2	B4galt1	M[9]	brown
uc008sxh.2	Tmem38b	M[9]	brown
uc008thv.2	Tlr4	M[9]	brown
uc008ujq.1	Ptprf	M[9]	brown
uc008unj.2	Ctps	M[9]	brown
uc008vbn.2	Ptafr	M[9]	brown
uc008vfy.1	Rsrp1	M[9]	brown
uc008vgd.1	Clic4	M[9]	brown
uc008vju.2	Ece1	M[9]	brown
uc008wex.1	Ccnl2	M[9]	brown
uc008wkl.1	Abcb1a	M[9]	brown
uc008wom.2	Fgl2	M[9]	brown
uc008xns.1	Ugdh	M[9]	brown
uc008yah.1	Dck	M[9]	brown
uc008ybs.1	Ereg	M[9]	brown
uc008ydy.2	2017-09-11	M[9]	brown
uc008yfp.1	Bmp2k	M[9]	brown
uc008zhz.1	Oas3	M[9]	brown
uc009bhk.1	Cald1	M[9]	brown
uc009btf.1	Pdia4	M[9]	brown
uc009cng.3	AK202301	M[9]	brown
uc009cyh.2	Slc6a6	M[9]	brown
uc009dkm.2	Rassf4	M[9]	brown
uc009dny.1	Mical3	M[9]	brown
uc009dps.1	C3ar1	M[9]	brown
uc009gax.1	Spred3	M[9]	brown
uc009hhb.1	Chsy1	M[9]	brown
uc009ibc.2	Iqgap1	M[9]	brown
uc009iwh.1	Trim30a	M[9]	brown
uc009jnk.1	Mettl9	M[9]	brown
uc009jnm.1	Igsf6	M[9]	brown
uc009kzk.2	Kbtbd11	M[9]	brown
uc009kzt.1	Mcph1	M[9]	brown
uc009lkf.1	Gsr	M[9]	brown
uc009mhv.1	Ednra	M[9]	brown
uc009nof.1	Maf	M[9]	brown
uc009nwm.1	Rhou	M[9]	brown
uc009oow.2	Bmper	M[9]	brown
uc009oty.1	Stt3a	M[9]	brown
uc009pbd.1	Tmem136	M[9]	brown
uc009qam.3	Fem1b	M[9]	brown
uc009rck.2	Atp1b3	M[9]	brown
uc009rhf.2	Uba5	M[9]	brown
uc009spv.3	Cybb	M[9]	brown
uc009ssa.2	Maoa	M[9]	brown
uc009szv.2	Lamp2	M[9]	brown
uc009tug.1	Msn	M[9]	brown
uc009uge.2	Btk	M[9]	brown
uc011xed.1	Sowahc	M[9]	brown
uc011zqy.2	C7	M[9]	brown
uc012cui.1	Zfp697	M[9]	brown
uc012gem.1	Zfp964	M[9]	brown
uc029tlx.1	Gm15328	M[9]	brown
uc029tzt.1	D930015M05Rik	M[9]	brown
uc033isn.1	Tgoln1	M[9]	brown
uc033jfo.1	Spcs3	M[9]	brown
uc056zva.1	AK153656	M[9]	brown
uc057blh.1	Ms4a4a	M[9]	brown
uc057bmp.1	AK037380	M[9]	brown
uc007aja.2	Msc	Unassigened	grey
uc007alg.2	Tram2	Unassigened	grey
uc007auq.1	Tmem182	Unassigened	grey
uc007avm.2	Rpl29	Unassigened	grey
uc007bpn.2	Obsl1	Unassigened	grey
uc007byt.1	Arl4c	Unassigened	grey
uc007cet.1	Gm6086	Unassigened	grey
uc007cmn.1	Fcmr	Unassigened	grey
uc007cmw.1	Dyrk3	Unassigened	grey
uc007crd.1	Fmod	Unassigened	grey
uc007daq.2	Glul	Unassigened	grey
uc007deu.1	Gas5	Unassigened	grey
uc007dgx.1	Fmo1	Unassigened	grey
uc007dkz.1	Lrrc52	Unassigened	grey
uc007dln.1	Rgs4	Unassigened	grey
uc007dru.3	AI607873	Unassigened	grey
uc007dsm.2	Ifi205	Unassigened	grey
uc007dyn.2	Hlx	Unassigened	grey
uc007eec.2	Traf3ip3	Unassigened	grey
uc007eer.2	A330023F24Rik	Unassigened	grey
uc007ehq.1	Ppp1r14c	Unassigened	grey
uc007ejv.1	Epm2a	Unassigened	grey
uc007elk.1	Adgrg6	Unassigened	grey
uc007ezi.2	Pdss2	Unassigened	grey
uc007fgg.1	Sar1a	Unassigened	grey
uc007fju.1	Pbld1	Unassigened	grey
uc007fqh.2	Adora2a	Unassigened	grey
uc007fuc.2	S100b	Unassigened	grey
uc007gcz.1	Mex3d	Unassigened	grey
uc007ggn.1	Nmrk2	Unassigened	grey
uc007ggo.1	Atcay	Unassigened	grey
uc007gwe.1	AK087886	Unassigened	grey
uc007gxk.2	Dusp6	Unassigened	grey
uc007gye.1	Nts	Unassigened	grey
uc007gyf.1	Rassf9	Unassigened	grey
uc007hhl.2	Avil	Unassigened	grey
uc007hml.1	Ankrd52	Unassigened	grey
uc007hpc.1	Itga7	Unassigened	grey
uc007hrp.1	Pisd-ps1	Unassigened	grey
uc007hsp.1	Pik3ip1	Unassigened	grey
uc007icd.1	Wdr92	Unassigened	grey
uc007ids.4	Ugp2	Unassigened	grey
uc007ieo.1	Cct4	Unassigened	grey
uc007iia.1	Psme4	Unassigened	grey
uc007iic.1	Erlec1	Unassigened	grey
uc007ipg.1	Irgm1	Unassigened	grey
uc007iqf.1	Olfr1393	Unassigened	grey
uc007izf.1	Fat2	Unassigened	grey
uc007jla.1	Gm12295	Unassigened	grey
uc007juc.2	Bcl6b	Unassigened	grey
uc007jul.1	Alox12	Unassigened	grey
uc007jyv.1	Smtnl2	Unassigened	grey
uc007kdc.1	Hic1	Unassigened	grey
uc007kmr.2	Ccl11	Unassigened	grey
uc007kva.2	Dynll2	Unassigened	grey
uc007lkm.3	Krt19	Unassigened	grey
uc007lvr.1	Wnt9b	Unassigened	grey
uc007med.2	Sox9	Unassigened	grey
uc007mfw.2	Gprc5c	Unassigened	grey
uc007mil.1	Tmem94	Unassigened	grey
uc007mkq.1	Srp68	Unassigened	grey
uc007mnc.2	Sec14l1	Unassigened	grey
uc007mvj.1	Uts2r	Unassigened	grey
uc007nbq.1	Trib2	Unassigened	grey
uc007neo.2	Klf11	Unassigened	grey
uc007ngv.1	Fam150b	Unassigened	grey
uc007nwl.2	D830013O20Rik	Unassigened	grey
uc007nya.2	Akap5	Unassigened	grey
uc007nzj.1	Atp6v1d	Unassigened	grey
uc007nzk.1	Eif2s1	Unassigened	grey
uc007nzr.2	Plekhh1	Unassigened	grey
uc007odc.2	Dpf3	Unassigened	grey
uc007oeb.1	Acot1	Unassigened	grey
uc007oia.2	Irf2bpl	Unassigened	grey
uc007oss.2	Ttc7b	Unassigened	grey
uc007oym.1	Bdkrb2	Unassigened	grey
uc007pnw.1	Inhba	Unassigened	grey
uc007pzq.1	Gmds	Unassigened	grey
uc007qgz.1	Mylip	Unassigened	grey
uc007rdf.2	Irx4	Unassigened	grey
uc007rea.1	Slc12a7	Unassigened	grey
uc007red.1	Slc12a7	Unassigened	grey
uc007rqt.1	Gtf2h2	Unassigened	grey
uc007rvs.2	Plk2	Unassigened	grey
uc007rxe.1	Esm1	Unassigened	grey
uc007sfe.2	4930452B06Rik	Unassigened	grey
uc007sgu.3	Lrrc3b	Unassigened	grey
uc007tzf.1	Emc9	Unassigened	grey
uc007unv.1	Slc39a14	Unassigened	grey
uc007uqk.1	5031414D18Rik	Unassigened	grey
uc007vio.1	Acot10	Unassigened	grey
uc007vjo.2	Ank	Unassigened	grey
uc007vnr.2	Klf10	Unassigened	grey
uc007vpf.1	AK138307	Unassigened	grey
uc007vse.1	Col14a1	Unassigened	grey
uc007vxu.2	Nsmce2	Unassigened	grey
uc007vya.2	Fam84b	Unassigened	grey
uc007wps.2	Cyth4	Unassigened	grey
uc007wty.2	Fam227a	Unassigened	grey
uc007wuq.2	D730005E14Rik	Unassigened	grey
uc007wuz.1	Pdgfb	Unassigened	grey
uc007xby.1	Parvb	Unassigened	grey
uc007xhx.1	Abcd2	Unassigened	grey
uc007xtd.2	Krt7	Unassigened	grey
uc007xuj.2	Krt18	Unassigened	grey
uc007xuu.1	Csad	Unassigened	grey
uc007ykc.2	Sdf2l1	Unassigened	grey
uc007yko.1	Hic2	Unassigened	grey
uc007ypg.2	Klhl6	Unassigened	grey
uc007yso.2	Dnajb11	Unassigened	grey
uc007zfm.2	Upk1b	Unassigened	grey
uc007zfz.2	Gm19522	Unassigened	grey
uc007zwi.1	Hunk	Unassigened	grey
uc007zxr.1	Tmem50b	Unassigened	grey
uc008ace.2	Ets2	Unassigened	grey
uc008afu.1	Synj2	Unassigened	grey
uc008aio.1	Fndc1	Unassigened	grey
uc008alg.1	Mrgprh	Unassigened	grey
uc008amv.2	Dact2	Unassigened	grey
uc008aoi.2	Dll1	Unassigened	grey
uc008apr.2	Has1	Unassigened	grey
uc008ayg.2	Rpl3l	Unassigened	grey
uc008azj.1	Hn1l	Unassigened	grey
uc008bee.2	Dusp1	Unassigened	grey
uc008bqk.1	Ppard	Unassigened	grey
uc008brc.1	AK162363	Unassigened	grey
uc008cdk.2	C4b	Unassigened	grey
uc008csx.2	Ttbk1	Unassigened	grey
uc008day.2	Plin4	Unassigened	grey
uc008dfl.2	Fbxl17	Unassigened	grey
uc008dnq.2	Xdh	Unassigened	grey
uc008eba.1	Abhd3	Unassigened	grey
uc008ego.1	Ino80c	Unassigened	grey
uc008evd.2	Kcnn2	Unassigened	grey
uc008ezw.1	Chsy3	Unassigened	grey
uc008fqd.1	Smad7	Unassigened	grey
uc008fwf.2	Cpt1a	Unassigened	grey
uc008gcb.1	Cd248	Unassigened	grey
uc008gtb.2	Stx3	Unassigened	grey
uc008guc.2	Dtx4	Unassigened	grey
uc008hct.2	Cdc37l1	Unassigened	grey
uc008hcw.2	Cdc37l1	Unassigened	grey
uc008hgt.1	Ifit1	Unassigened	grey
uc008hhs.1	Ppp1r3c	Unassigened	grey
uc008hio.1	Hhex	Unassigened	grey
uc008hmj.3	Frat2	Unassigened	grey
uc008hpq.1	Scd4	Unassigened	grey
uc008hts.1	Trim8	Unassigened	grey
uc008hze.2	Adrb1	Unassigened	grey
uc008iek.1	Fam107b	Unassigened	grey
uc008iqk.1	Nrarp	Unassigened	grey
uc008ixa.1	Adamtsl2	Unassigened	grey
uc008jbu.2	Lrrc8a	Unassigened	grey
uc008jfs.1	Fam102a	Unassigened	grey
uc008jph.1	Zeb2	Unassigened	grey
uc008jyg.1	Klhl41	Unassigened	grey
uc008kan.1	Slc25a12	Unassigened	grey
uc008kjn.2	Slc43a3	Unassigened	grey
uc008kkb.2	Aplnr	Unassigened	grey
uc008lsh.1	Ankrd63	Unassigened	grey
uc008mab.3	Eif3j1	Unassigened	grey
uc008mct.1	Cep152	Unassigened	grey
uc008met.2	Ncaph	Unassigened	grey
uc008mfi.1	Adra2b	Unassigened	grey
uc008nex.1	Tcf15	Unassigened	grey
uc008ngf.2	Id1	Unassigened	grey
uc008nkk.1	Trp53inp2	Unassigened	grey
uc008nuq.1	Sdc4	Unassigened	grey
uc008odi.1	Ctcfl	Unassigened	grey
uc008odp.2	Zbp1	Unassigened	grey
uc008oja.1	Gm6307	Unassigened	grey
uc008oop.1	Hey1	Unassigened	grey
uc008osj.2	Hps3	Unassigened	grey
uc008pdm.2	Noct	Unassigened	grey
uc008pic.1	AK030561	Unassigened	grey
uc008pkr.1	Tiparp	Unassigened	grey
uc008ppv.2	Mnd1	Unassigened	grey
uc008pqx.2	Glt28d2	Unassigened	grey
uc008pyh.2	Muc1	Unassigened	grey
uc008qpr.2	Hmgcs2	Unassigened	grey
uc008qwq.2	AI504432	Unassigened	grey
uc008rbo.2	S1pr1	Unassigened	grey
uc008rep.1	Dnttip2	Unassigened	grey
uc008rgx.1	Ank2	Unassigened	grey
uc008suu.2	Nr4a3	Unassigened	grey
uc008sxk.2	Klf4	Unassigened	grey
uc008syo.1	D630039A03Rik	Unassigened	grey
uc008taf.2	Slc46a2	Unassigened	grey
uc008uoy.1	Nt5c1a	Unassigened	grey
uc008utd.1	Col8a2	Unassigened	grey
uc008vck.1	Map3k6	Unassigened	grey
uc008vfv.1	Tmem50a	Unassigened	grey
uc008vtg.2	Mfn2	Unassigened	grey
uc008vus.1	Angptl7	Unassigened	grey
uc008vxo.2	Eno1	Unassigened	grey
uc008vxq.2	Eno1b	Unassigened	grey
uc008wbz.1	AK083203	Unassigened	grey
uc008xff.1	Wfs1	Unassigened	grey
uc008xhz.2	Fbxl5	Unassigened	grey
uc008xqk.2	Yipf7	Unassigened	grey
uc008xtt.2	Lnx1	Unassigened	grey
uc008ydi.2	Art3	Unassigened	grey
uc008yfm.2	Anxa3	Unassigened	grey
uc008yfo.1	Bmp2k	Unassigened	grey
uc008yjp.1	Slc10a6	Unassigened	grey
uc008zor.1	Denr	Unassigened	grey
uc009aat.2	Cux1	Unassigened	grey
uc009abn.2	Serpine1	Unassigened	grey
uc009ahd.1	Mafk	Unassigened	grey
uc009ahu.1	Lfng	Unassigened	grey
uc009azr.1	Met	Unassigened	grey
uc009bxl.1	Nfe2l3	Unassigened	grey
uc009cam.2	Crhr2	Unassigened	grey
uc009cvj.1	Sec61a1	Unassigened	grey
uc009cze.2	Adamts9	Unassigened	grey
uc009djb.2	Cand2	Unassigened	grey
uc009djs.2	Fam21	Unassigened	grey
uc009dks.2	Cxcl12	Unassigened	grey
uc009dln.1	Ret	Unassigened	grey
uc009dqy.2	C1rl	Unassigened	grey
uc009erb.1	Casc1	Unassigened	grey
uc009eru.1	Sspn	Unassigened	grey
uc009flz.1	Exoc3l2	Unassigened	grey
uc009fnc.2	Tomm40	Unassigened	grey
uc009fwg.1	Sertad3	Unassigened	grey
uc009fxy.1	Fbl	Unassigened	grey
uc009gae.1	Lgals7	Unassigened	grey
uc009ghp.3	Fxyd5	Unassigened	grey
uc009gjs.2	Rhpn2	Unassigened	grey
uc009gpv.2	Mybpc2	Unassigened	grey
uc009gwo.2	Sec1	Unassigened	grey
uc009gwt.2	Sphk2	Unassigened	grey
uc009gye.1	Abcc8	Unassigened	grey
uc009hgd.1	Mtmr10	Unassigened	grey
uc009iej.3	Fah	Unassigened	grey
uc009iqv.1	Art1	Unassigened	grey
uc009iqw.1	Chrna10	Unassigened	grey
uc009izh.2	Dchs1	Unassigened	grey
uc009jmz.1	Vwa3a	Unassigened	grey
uc009jtz.1	Prrt2	Unassigened	grey
uc009kfg.1	Bnip3	Unassigened	grey
uc009lex.1	1810011O10Rik	Unassigened	grey
uc009lgl.2	Whsc1l1	Unassigened	grey
uc009lou.1	Cyp4v3	Unassigened	grey
uc009mfq.2	Klf2	Unassigened	grey
uc009mhu.1	AK135599	Unassigened	grey
uc009mxh.2	Ccdc102a	Unassigened	grey
uc009nbk.2	Ces2g	Unassigened	grey
uc009nhz.2	Psmd7	Unassigened	grey
uc009noe.2	Maf	Unassigened	grey
uc009nyw.2	Irf2bp2	Unassigened	grey
uc009ojt.2	S1pr2	Unassigened	grey
uc009ori.1	St14	Unassigened	grey
uc009pem.1	Tmem25	Unassigened	grey
uc009pxi.1	Hcn4	Unassigened	grey
uc009qfs.1	Tpm1	Unassigened	grey
uc009qri.1	Fam214a	Unassigened	grey
uc009qyi.2	Nt5e	Unassigened	grey
uc009qyj.2	Nt5e	Unassigened	grey
uc009rao.2	Plscr2	Unassigened	grey
uc009rgd.1	Slco2a1	Unassigened	grey
uc009rvv.2	Dclk3	Unassigened	grey
uc009rzw.2	Itga9	Unassigened	grey
uc009sts.2	Araf	Unassigened	grey
uc009szw.2	Lamp2	Unassigened	grey
uc009tcb.1	Utp14a	Unassigened	grey
uc009tsx.1	Pdk3	Unassigened	grey
uc009tui.1	Vsig4	Unassigened	grey
uc009uba.1	Fgf16	Unassigened	grey
uc009uvm.2	Figf	Unassigened	grey
uc011wjh.1	Arid5a	Unassigened	grey
uc011wpc.2	Col6a3	Unassigened	grey
uc011yrs.1	Ccdc85c	Unassigened	grey
uc011zlg.1	Ppp1r3e	Unassigened	grey
uc012aay.1	Sec14l5	Unassigened	grey
uc012acf.1	Comt	Unassigened	grey
uc012auh.1	Tmem63b	Unassigened	grey
uc012cbk.2	Inafm2	Unassigened	grey
uc012cej.1	Gm14057	Unassigened	grey
uc012cic.1	Vstm2l	Unassigened	grey
uc012cqv.1	Lrat	Unassigened	grey
uc029quu.1	Hmga2-ps1	Unassigened	grey
uc029raf.1	Atcayos	Unassigened	grey
uc029rfj.1	Gm15663	Unassigened	grey
uc029rmf.1	Pirt	Unassigened	grey
uc029tne.1	Mir143hg	Unassigened	grey
uc029wfm.1	Kcnj11	Unassigened	grey
uc033gbw.1	Mir6935	Unassigened	grey
uc033hgc.1	Prob1	Unassigened	grey
uc056ytg.1	Mrs2	Unassigened	grey
uc056yxs.1	AK052938	Unassigened	grey
uc056zdy.1	AK031392	Unassigened	grey
uc056zqe.1	AK080692	Unassigened	grey
uc057alv.1	BC034910	Unassigened	grey
uc057ati.1	Sat1	Unassigened	grey
uc057bav.1	Actg1	Unassigened	grey
uc057bfh.1	AK030443	Unassigened	grey
uc057bgi.1	AK053501	Unassigened	grey
uc057bup.1	Art3	Unassigened	grey
uc057ccb.1	Slc25a42	Unassigened	grey
