# Supplementary material for: A Dynamic Transcriptional Analysis Reveals IL-6 Axis as a Prominent Mediator of Surgical Acute Response in Non-ischemic Mouse Heart
Source: Front Physiol. 2019 Oct 31;10:1370. doi: 10.3389/fphys.2019.01370 (PMC6836931; doi:10.3389/fphys.2019.01370)
Supplement: Supplementary file 5 [file Table_4.xlsx]

## Sheet: All DETs
#pathway ID	pathway description	observed gene count	false discovery rate
GO.0048583	regulation of response to stimulus	240	5.26e-20
GO.0048519	negative regulation of biological process	305	7.69e-20
GO.0044763	single-organism cellular process	560	1.05e-19
GO.0010033	response to organic substance	183	3.43e-19
GO.0042221	response to chemical	226	3.43e-19
GO.0065007	biological regulation	540	3.43e-19
GO.0051239	regulation of multicellular organismal process	204	6.88e-19
GO.0023051	regulation of signaling	205	4.76e-18
GO.0070887	cellular response to chemical stimulus	160	5.79e-18
GO.0050789	regulation of biological process	514	2.88e-17
GO.0050793	regulation of developmental process	185	3.39e-17
GO.0044699	single-organism process	588	4.17e-17
GO.0009966	regulation of signal transduction	184	5.23e-17
GO.0010646	regulation of cell communication	209	5.23e-17
GO.0050794	regulation of cellular process	492	5.23e-17
GO.0006950	response to stress	213	2.22e-16
GO.0048523	negative regulation of cellular process	274	3.48e-16
GO.0048518	positive regulation of biological process	331	4.9e-16
GO.0042127	regulation of cell proliferation	132	2.68e-15
GO.0048522	positive regulation of cellular process	296	2.68e-15
GO.0071310	cellular response to organic substance	131	2.68e-15
GO.0002682	regulation of immune system process	109	7.4e-15
GO.0048584	positive regulation of response to stimulus	149	9.35e-15
GO.0065008	regulation of biological quality	205	9.89e-15
GO.0033993	response to lipid	89	1.03e-14
GO.0040012	regulation of locomotion	82	2.12e-14
GO.0002237	response to molecule of bacterial origin	51	2.67e-14
GO.0002376	immune system process	136	3.05e-14
GO.0009987	cellular process	626	3.63e-14
GO.0044707	single-multicellular organism process	337	3.63e-14
GO.0009605	response to external stimulus	141	3.83e-14
GO.0048856	anatomical structure development	294	4.25e-14
GO.0032502	developmental process	320	4.83e-14
GO.0030334	regulation of cell migration	74	5.26e-14
GO.2000026	regulation of multicellular organismal development	142	5.84e-14
GO.2000145	regulation of cell motility	76	5.84e-14
GO.0050921	positive regulation of chemotaxis	31	6.06e-14
GO.0032501	multicellular organismal process	344	6.44e-14
GO.0034097	response to cytokine	68	1.2e-13
GO.0051707	response to other organism	78	1.2e-13
GO.0048731	system development	258	1.27e-13
GO.0048520	positive regulation of behavior	33	1.3e-13
GO.0032496	response to lipopolysaccharide	48	1.35e-13
GO.0009607	response to biotic stimulus	80	1.52e-13
GO.0051270	regulation of cellular component movement	80	1.64e-13
GO.0050920	regulation of chemotaxis	35	1.68e-13
GO.0044767	single-organism developmental process	316	1.91e-13
GO.0009653	anatomical structure morphogenesis	172	2.09e-13
GO.0002684	positive regulation of immune system process	75	3.39e-13
GO.0002688	regulation of leukocyte chemotaxis	27	3.59e-13
GO.0048513	organ development	211	3.59e-13
GO.0030154	cell differentiation	231	6.42e-13
GO.0002687	positive regulation of leukocyte migration	28	6.65e-13
GO.0032879	regulation of localization	171	6.65e-13
GO.0051716	cellular response to stimulus	304	6.65e-13
GO.0009888	tissue development	142	9.91e-13
GO.0048869	cellular developmental process	240	1.14e-12
GO.1901700	response to oxygen-containing compound	111	1.61e-12
GO.0040017	positive regulation of locomotion	53	1.87e-12
GO.0072358	cardiovascular system development	88	2.3e-12
GO.0072359	circulatory system development	88	2.3e-12
GO.0007275	multicellular organismal development	281	2.6e-12
GO.0010941	regulation of cell death	123	2.65e-12
GO.0002690	positive regulation of leukocyte chemotaxis	24	3.01e-12
GO.0009617	response to bacterium	62	3.63e-12
GO.0030335	positive regulation of cell migration	50	5.21e-12
GO.1901342	regulation of vasculature development	39	5.21e-12
GO.0022610	biological adhesion	93	5.62e-12
GO.0006954	inflammatory response	54	7.47e-12
GO.0007155	cell adhesion	92	1e-11
GO.0048646	anatomical structure formation involved in morphogenesis	99	1.16e-11
GO.0022603	regulation of anatomical structure morphogenesis	89	1.5e-11
GO.0050896	response to stimulus	349	1.78e-11
GO.0048585	negative regulation of response to stimulus	110	1.91e-11
GO.0071345	cellular response to cytokine stimulus	54	2.5e-11
GO.0002685	regulation of leukocyte migration	30	3.12e-11
GO.0032103	positive regulation of response to external stimulus	50	5.02e-11
GO.0045595	regulation of cell differentiation	127	5.02e-11
GO.0043067	regulation of programmed cell death	114	6.39e-11
GO.0042981	regulation of apoptotic process	113	6.48e-11
GO.1902531	regulation of intracellular signal transduction	111	8.48e-11
GO.0050795	regulation of behavior	37	1.23e-10
GO.0032101	regulation of response to external stimulus	78	1.24e-10
GO.0023057	negative regulation of signaling	98	2.16e-10
GO.0006955	immune response	76	3.07e-10
GO.0007154	cell communication	248	3.67e-10
GO.0044700	single organism signaling	240	6.9e-10
GO.0010648	negative regulation of cell communication	97	7.44e-10
GO.0007165	signal transduction	228	1.02e-09
GO.0051093	negative regulation of developmental process	83	1.07e-09
GO.1901701	cellular response to oxygen-containing compound	70	1.71e-09
GO.0009968	negative regulation of signal transduction	88	1.76e-09
GO.0051241	negative regulation of multicellular organismal process	89	2.11e-09
GO.0051240	positive regulation of multicellular organismal process	113	2.9e-09
GO.0006952	defense response	84	3.16e-09
GO.0044281	small molecule metabolic process	113	3.85e-09
GO.0051179	localization	257	4.09e-09
GO.0023056	positive regulation of signaling	111	4.38e-09
GO.0008150	biological_process	640	4.51e-09
GO.0045765	regulation of angiogenesis	33	4.52e-09
GO.0060429	epithelium development	93	4.89e-09
GO.0007166	cell surface receptor signaling pathway	119	5.24e-09
GO.0006082	organic acid metabolic process	76	6.01e-09
GO.0001568	blood vessel development	55	7.51e-09
GO.0001944	vasculature development	57	8.27e-09
GO.0010647	positive regulation of cell communication	117	9.16e-09
GO.0009967	positive regulation of signal transduction	101	9.41e-09
GO.0043436	oxoacid metabolic process	74	1.15e-08
GO.0055114	oxidation-reduction process	82	1.42e-08
GO.0048514	blood vessel morphogenesis	49	1.47e-08
GO.0048729	tissue morphogenesis	66	1.63e-08
GO.0042493	response to drug	50	1.75e-08
GO.0050900	leukocyte migration	27	2.13e-08
GO.0010942	positive regulation of cell death	59	2.2e-08
GO.0009719	response to endogenous stimulus	99	2.72e-08
GO.0019752	carboxylic acid metabolic process	69	2.95e-08
GO.0050678	regulation of epithelial cell proliferation	39	3.4e-08
GO.0043065	positive regulation of apoptotic process	56	3.84e-08
GO.0071396	cellular response to lipid	45	4.24e-08
GO.1903034	regulation of response to wounding	43	6.58e-08
GO.0019221	cytokine-mediated signaling pathway	34	7.14e-08
GO.0051128	regulation of cellular component organization	150	7.83e-08
GO.0014070	response to organic cyclic compound	73	1.16e-07
GO.0002683	negative regulation of immune system process	43	1.17e-07
GO.0030155	regulation of cell adhesion	58	1.18e-07
GO.0080134	regulation of response to stress	92	1.34e-07
GO.0051094	positive regulation of developmental process	95	1.74e-07
GO.0001655	urogenital system development	41	1.98e-07
GO.0001822	kidney development	36	4.49e-07
GO.1902533	positive regulation of intracellular signal transduction	71	5.07e-07
GO.0008285	negative regulation of cell proliferation	58	5.19e-07
GO.0042592	homeostatic process	98	5.19e-07
GO.0071222	cellular response to lipopolysaccharide	24	5.86e-07
GO.0009893	positive regulation of metabolic process	209	6.24e-07
GO.0098609	cell-cell adhesion	54	6.35e-07
GO.0008284	positive regulation of cell proliferation	69	7.95e-07
GO.0012501	programmed cell death	78	8.17e-07
GO.0051049	regulation of transport	118	8.62e-07
GO.0016337	single organismal cell-cell adhesion	47	9.64e-07
GO.0008152	metabolic process	449	1.18e-06
GO.0008219	cell death	79	1.58e-06
GO.0019222	regulation of metabolic process	324	1.58e-06
GO.0051246	regulation of protein metabolic process	157	2.03e-06
GO.0008015	blood circulation	34	2.45e-06
GO.0002009	morphogenesis of an epithelium	50	2.5e-06
GO.0044710	single-organism metabolic process	215	2.58e-06
GO.0060548	negative regulation of cell death	73	2.58e-06
GO.0006915	apoptotic process	75	2.66e-06
GO.0001817	regulation of cytokine production	49	2.86e-06
GO.0061041	regulation of wound healing	20	3.09e-06
GO.0007162	negative regulation of cell adhesion	29	3.45e-06
GO.0045596	negative regulation of cell differentiation	60	3.49e-06
GO.0010035	response to inorganic substance	43	3.68e-06
GO.0071216	cellular response to biotic stimulus	25	3.68e-06
GO.0010243	response to organonitrogen compound	60	4.38e-06
GO.1901698	response to nitrogen compound	65	4.62e-06
GO.0007507	heart development	49	4.82e-06
GO.0045597	positive regulation of cell differentiation	71	4.83e-06
GO.0010038	response to metal ion	34	4.99e-06
GO.0035295	tube development	60	5.09e-06
GO.0002252	immune effector process	38	5.24e-06
GO.0036293	response to decreased oxygen levels	33	5.3e-06
GO.0072001	renal system development	35	5.41e-06
GO.0016477	cell migration	62	5.49e-06
GO.1901343	negative regulation of vasculature development	17	5.54e-06
GO.0009611	response to wounding	41	6.23e-06
GO.0010604	positive regulation of macromolecule metabolic process	166	6.33e-06
GO.0043069	negative regulation of programmed cell death	68	6.48e-06
GO.1903706	regulation of hemopoiesis	38	6.48e-06
GO.1902578	single-organism localization	169	6.67e-06
GO.0043066	negative regulation of apoptotic process	67	6.97e-06
GO.0030193	regulation of blood coagulation	16	7.14e-06
GO.0070098	chemokine-mediated signaling pathway	13	7.53e-06
GO.0044283	small molecule biosynthetic process	39	7.77e-06
GO.0001525	angiogenesis	36	8.62e-06
GO.0001666	response to hypoxia	32	1.16e-05
GO.0009887	organ morphogenesis	76	1.16e-05
GO.1903036	positive regulation of response to wounding	21	1.26e-05
GO.0031323	regulation of cellular metabolic process	285	1.34e-05
GO.0040011	locomotion	79	1.34e-05
GO.1902105	regulation of leukocyte differentiation	31	1.36e-05
GO.0048660	regulation of smooth muscle cell proliferation	17	1.38e-05
GO.0050778	positive regulation of immune response	36	1.53e-05
GO.2000181	negative regulation of blood vessel morphogenesis	16	1.59e-05
GO.0001101	response to acid chemical	34	1.76e-05
GO.0007399	nervous system development	128	2.01e-05
GO.0065009	regulation of molecular function	155	2.05e-05
GO.0048468	cell development	110	2.09e-05
GO.2000377	regulation of reactive oxygen species metabolic process	22	2.09e-05
GO.0048661	positive regulation of smooth muscle cell proliferation	13	2.14e-05
GO.0048545	response to steroid hormone	42	2.2e-05
GO.0051247	positive regulation of protein metabolic process	94	2.52e-05
GO.0031325	positive regulation of cellular metabolic process	171	2.58e-05
GO.0031347	regulation of defense response	46	2.58e-05
GO.0050776	regulation of immune response	44	2.58e-05
GO.0060255	regulation of macromolecule metabolic process	275	2.58e-05
GO.0031960	response to corticosteroid	24	2.86e-05
GO.0080090	regulation of primary metabolic process	275	3.06e-05
GO.0006928	movement of cell or subcellular component	82	3.18e-05
GO.0071248	cellular response to metal ion	19	3.18e-05
GO.0042542	response to hydrogen peroxide	17	3.2e-05
GO.0061061	muscle structure development	44	3.5e-05
GO.0051130	positive regulation of cellular component organization	85	3.71e-05
GO.0070555	response to interleukin-1	16	3.87e-05
GO.0071495	cellular response to endogenous stimulus	65	4.04e-05
GO.0070482	response to oxygen levels	32	4.49e-05
GO.0006935	chemotaxis	40	4.68e-05
GO.0071840	cellular component organization or biogenesis	245	4.85e-05
GO.2001233	regulation of apoptotic signaling pathway	40	4.96e-05
GO.0051704	multi-organism process	110	5.14e-05
GO.0044765	single-organism transport	154	5.72e-05
GO.0030855	epithelial cell differentiation	49	5.96e-05
GO.0044237	cellular metabolic process	379	5.96e-05
GO.0051234	establishment of localization	193	5.96e-05
GO.0016043	cellular component organization	237	6.23e-05
GO.0042325	regulation of phosphorylation	90	6.52e-05
GO.0002886	regulation of myeloid leukocyte mediated immunity	11	7.33e-05
GO.0032268	regulation of cellular protein metabolic process	140	7.33e-05
GO.0060326	cell chemotaxis	21	7.33e-05
GO.0008217	regulation of blood pressure	22	7.48e-05
GO.0050679	positive regulation of epithelial cell proliferation	22	7.48e-05
GO.0050818	regulation of coagulation	15	7.59e-05
GO.0051674	localization of cell	63	7.67e-05
GO.0048870	cell motility	63	8.02e-05
GO.0032787	monocarboxylic acid metabolic process	41	9.03e-05
GO.0009725	response to hormone	61	9.15e-05
GO.0006979	response to oxidative stress	35	9.3e-05
GO.0007565	female pregnancy	22	9.3e-05

## Sheet: M1 magenta
#pathway ID	pathway description	observed gene count	false discovery rate
GO.0033993	response to lipid	13	1.52e-09
GO.0032496	response to lipopolysaccharide	9	4.35e-08
GO.0009612	response to mechanical stimulus	8	5.81e-08
GO.0009605	response to external stimulus	14	1.49e-07
GO.0051707	response to other organism	10	8.16e-07
GO.1901700	response to oxygen-containing compound	12	8.16e-07
GO.0009617	response to bacterium	9	9.54e-07
GO.0007154	cell communication	17	7.77e-06
GO.0010243	response to organonitrogen compound	9	1.2e-05
GO.0007165	signal transduction	16	1.6e-05
GO.0010033	response to organic substance	13	1.74e-05
GO.0034097	response to cytokine	8	2.79e-05
GO.0044700	single organism signaling	16	2.86e-05
GO.0048522	positive regulation of cellular process	17	3.02e-05
GO.0006950	response to stress	14	3.49e-05
GO.0014070	response to organic cyclic compound	9	3.49e-05
GO.0007166	cell surface receptor signaling pathway	11	5.31e-05
GO.0071248	cellular response to metal ion	5	6.33e-05
GO.0010035	response to inorganic substance	7	6.53e-05
GO.0051716	cellular response to stimulus	17	8.04e-05
GO.0042493	response to drug	7	9.05e-05

## Sheet: M2 turquoise
no significant biological processe

## Sheet: M3 green
no significant BP

## Sheet: M4 red
no significant BP

## Sheet: M5 yellow
#pathway ID	pathway description	observed gene count	false discovery rate
GO.0048583	regulation of response to stimulus	39	1.06e-06
GO.0002682	regulation of immune system process	23	1.21e-06
GO.0002684	positive regulation of immune system process	17	1.13e-05
GO.0051239	regulation of multicellular organismal process	32	2.35e-05
GO.0048519	negative regulation of biological process	43	3.68e-05
GO.0009605	response to external stimulus	25	4.54e-05
GO.0051240	positive regulation of multicellular organismal process	23	5.33e-05
GO.0023051	regulation of signaling	31	7.99e-05

## Sheet: M6 pink
#pathway ID	pathway description	observed gene count	false discovery rate
GO.0002376	immune system process	21	2.85e-08
GO.0006954	inflammatory response	12	1.96e-07
GO.0006955	immune response	15	1.96e-07
GO.0051707	response to other organism	14	2.71e-07
GO.0009617	response to bacterium	12	9.77e-07
GO.0006952	defense response	15	1.02e-06
GO.0009605	response to external stimulus	18	5.42e-06
GO.0042221	response to chemical	23	5.8e-06
GO.0042742	defense response to bacterium	8	2.41e-05
GO.0098542	defense response to other organism	9	6.89e-05
GO.0006909	phagocytosis	6	7.29e-05
GO.0002684	positive regulation of immune system process	11	9.68e-05

## Sheet: M7 blue
#pathway ID	pathway description	observed gene count	false discovery rate
GO.0034097	response to cytokine	21	3.89e-09
GO.0071345	cellular response to cytokine stimulus	18	2.04e-08
GO.0071310	cellular response to organic substance	28	1.18e-06
GO.0010033	response to organic substance	34	1.33e-06
GO.0006955	immune response	20	3.4e-06
GO.0070887	cellular response to chemical stimulus	30	4.51e-06
GO.0019221	cytokine-mediated signaling pathway	12	6.85e-06
GO.0032103	positive regulation of response to external stimulus	14	9.24e-06
GO.0002690	positive regulation of leukocyte chemotaxis	8	1.19e-05
GO.0006954	inflammatory response	14	2.05e-05
GO.0002682	regulation of immune system process	22	2.35e-05
GO.0042221	response to chemical	37	2.56e-05
GO.0006952	defense response	20	3.34e-05

## Sheet: M8 black
no significant BP

## Sheet: M9 brown 
no significant BP

[truncated: 5 more sheets: M1;6, M1;6;7, M1;7, M6;7, TF GO analysis]
